# Supplementary material for: Characterization of tryptophan oxidation affecting D1 degradation by FtsH in the photosystem II quality control of chloroplasts
Source: eLife. 2023 Nov 21;12:RP88822. doi: 10.7554/eLife.88822 (PMC10665015; doi:10.7554/eLife.88822)
Supplement: Figure 1—source data 1. [file elife-88822-fig1-data1.zip]

Archive with 4 entries (3 files):
- Fig.1_source_data/
- __MACOSX/._Fig.1_source_data
- Fig.1_source_data/Figure 1 ΓÇô source data 1 PSII oxidation in Chlamy.xlsx
- __MACOSX/Fig.1_source_data/._Figure 1 ΓÇô source data 1 PSII oxidation in Chlamy.xlsx
