# Supplementary material for: Characterization of tryptophan oxidation affecting D1 degradation by FtsH in the photosystem II quality control of chloroplasts
Source: eLife. 2023 Nov 21;12:RP88822. doi: 10.7554/eLife.88822 (PMC10665015; doi:10.7554/eLife.88822)
Supplement: Figure 2—source data 1. [file elife-88822-fig2-data1.zip]

Archive with 14 entries (13 files):
- Fig.2_source_data/
- __MACOSX/._Fig.2_source_data
- Fig.2_source_data/labelled_Fig.2_WB.pdf
- __MACOSX/Fig.2_source_data/._labelled_Fig.2_WB.pdf
- Fig.2_source_data/CP43_D1_mutant_lines.tif
- __MACOSX/Fig.2_source_data/._CP43_D1_mutant_lines.tif
- Fig.2_source_data/D1_D1_mutant_lines.tif
- __MACOSX/Fig.2_source_data/._D1_D1_mutant_lines.tif
- Fig.2_source_data/D2_D1_mutant_lines.tif
- __MACOSX/Fig.2_source_data/._D2_D1_mutant_lines.tif
- Fig.2_source_data/Lhca1_D1_mutant_lines.tif
- __MACOSX/Fig.2_source_data/._Lhca1_D1_mutant_lines.tif
- Fig.2_source_data/PsaA_D1_mutant_lines.tif
- __MACOSX/Fig.2_source_data/._PsaA_D1_mutant_lines.tif
