# Supplementary material for: Characterization of tryptophan oxidation affecting D1 degradation by FtsH in the photosystem II quality control of chloroplasts
Source: eLife. 2023 Nov 21;12:RP88822. doi: 10.7554/eLife.88822 (PMC10665015; doi:10.7554/eLife.88822)
Supplement: Figure 4—source data 1. [file elife-88822-fig4-data1.zip]

Archive with 14 entries (13 files):
- Fig.4_source_data/
- __MACOSX/._Fig.4_source_data
- Fig.4_source_data/D1_HL_-chl.tif
- __MACOSX/Fig.4_source_data/._D1_HL_-chl.tif
- Fig.4_source_data/labelled_Fig.4_WB.pdf
- __MACOSX/Fig.4_source_data/._labelled_Fig.4_WB.pdf
- Fig.4_source_data/D1_HL_+chl.tif
- __MACOSX/Fig.4_source_data/._D1_HL_+chl.tif
- Fig.4_source_data/D1_GL_-chl.tif
- __MACOSX/Fig.4_source_data/._D1_GL_-chl.tif
- Fig.4_source_data/D1 degradation rate.xlsx
- __MACOSX/Fig.4_source_data/._D1 degradation rate.xlsx
- Fig.4_source_data/D1_GL_+chl.tif
- __MACOSX/Fig.4_source_data/._D1_GL_+chl.tif
