# Supplementary material for: Characterization of tryptophan oxidation affecting D1 degradation by FtsH in the photosystem II quality control of chloroplasts
Source: eLife. 2023 Nov 21;12:RP88822. doi: 10.7554/eLife.88822 (PMC10665015; doi:10.7554/eLife.88822)
Supplement: Figure 7—source data 1. [file elife-88822-fig7-data1.zip]

Archive with 4 entries (3 files):
- Fig.7_source_data/
- __MACOSX/._Fig.7_source_data
- Fig.7_source_data/FIgure7_data.xlsx
- __MACOSX/Fig.7_source_data/._FIgure7_data.xlsx
