# Supplementary material for: Characterization of tryptophan oxidation affecting D1 degradation by FtsH in the photosystem II quality control of chloroplasts
Source: eLife. 2023 Nov 21;12:RP88822. doi: 10.7554/eLife.88822 (PMC10665015; doi:10.7554/eLife.88822)
Supplement: Figure 7—source data 1. [file elife-88822-fig7-data1.zip › Fig.7_source_data/FIgure7_data.xlsx]

## Sheet: distance
	wt	average		w14f	average		nfk	average
1	7.0253	7.06187		6.579	7.6795		7.8711	7.61274
2	6.9885	st		6.8919	st		7.6539	st
3	6.975	0.226866		7.3498	0.522687		7.7166	0.602864
4	7.0037			6.9693			7.6463
5	7.0506			7.0249			7.5097
6	6.7971			7.0074			8.3484
7	6.6098			7.2117			8.3943
8	6.9561			7.2458			7.9279
9	7.5342			6.234			7.549
10	7.1257			6.5362			7.7183
11	6.8			7.6137			7.7076
12	7.4462			7.7536			8.3183
13	7.1248			7.2807			7.9422
14	7.2729			7.0593			8.0703
15	6.9577			6.8777			8.0796
16	7.1219			7.3199			7.8747
17	7.186			7.2355			7.6721
18	7.3449			7.2486			7.6587
19	7.3338			6.4392			7.5012
20	7.3451			6.4894			7.3231
21	7.1605			6.8481			7.6935
22	6.7678			6.9537			7.5742
23	7.1003			6.5723			7.7934
24	7.1698			6.7024			7.5175
25	6.6278			7.1077			7.9129
26	7.4241			6.5598			7.901
27	6.7251			6.5456			7.8062
28	6.8032			5.8032			7.6851
29	6.9001			6.6501			7.8688
30	6.7299			6.4381			7.7395
31	7.1808			6.5664			7.5322
32	7.2118			6.7228			7.3172
33	7.0939			6.6764			7.7556
34	7.1553			6.7871			7.7452
35	7.2405			7.6301			7.8879
36	6.5945			7.6204			8.0491
37	6.6738			7.4571			7.5235
38	6.5857			6.6874			7.698
39	6.9582			6.6922			7.7444
40	7.0524			6.7932			7.8932
41	7.1873			6.9745			7.6731
42	7.2123			6.9897			7.453
43	6.8401			7.2099			7.6613
44	7.1517			7.5673			7.5772
45	7.0669			7.0434			7.5441
46	6.9849			7.0458			7.8809
47	6.7823			7.1584			7.9892
48	7.0555			7.2132			7.8049
49	6.9231			6.8393			7.5822
50	6.7587			6.6988			7.6636
51	7.1103			7.4355			7.7991
52	6.8254			7.2205			7.5039
53	7.013			7.3711			8.2599
54	6.7548			7.1885			8.1613
55	7.1162			6.9985			7.6029
56	7.0496			6.628			8.0574
57	7.145			6.3258			8.5439
58	6.9512			6.8149			8.1185
59	6.8539			6.8098			8.0556
60	7.1563			6.3508			8.2777
61	7.1182			6.9651			7.7638
62	7.117			6.8925			7.8553
63	7.0943			5.9224			7.7945
64	7.1026			6.8218			7.4781
65	6.9602			7.382			7.5458
66	6.8777			7.2014			7.7502
67	7.1041			6.8684			7.8992
68	7.0017			7.2904			7.7834
69	7.5979			7.0875			7.7665
70	7.3093			7.2509			7.7719
71	7.3304			7.0961			7.9934
72	6.8205			7.2528			7.928
73	7.0794			6.8595			7.6646
74	7.1731			7.111			8.127
75	7.1534			7.2214			7.2117
76	6.9281			6.8788			7.9903
77	6.9808			7.0065			8.0676
78	6.9532			7.7155			7.9123
79	6.866			7.2893			8.0821
80	7.2241			6.7726			7.4857
81	6.9201			6.4277			7.5382
82	6.7697			7.1775			7.1669
83	6.8514			7.0401			7.415
84	6.9083			7.3525			7.491
85	6.9005			7.2182			8.4062
86	6.9221			6.8496			7.8952
87	7.0928			6.6761			8.2134
88	7.4408			7.2602			7.8678
89	7.0541			7.2057			7.955
90	7.0357			6.9322			7.8342
91	7.0575			7.301			7.5599
92	7.1583			7.1511			7.9698
93	7.0654			7.1228			8.0245
94	7.4121			7.5836			8.1586
95	7.076			7.3594			7.6605
96	7.3102			6.8112			7.7701
97	6.9111			7.1303			7.6621
98	7.143			6.6169			8.122
99	7.101			7.0133			7.8357
100	7.1083			7.1524			7.7186
101	7.107			7.3034			7.6506
102	7.0186			6.5905			7.7529
103	7.1879			6.9547			7.385
104	7.1727			7.2103			7.4736
105	6.895			7.6801			8.0417
106	7.0336			7.3754			8.1261
107	6.8972			7.0524			8.0747
108	7.3439			6.806			7.7223
109	6.9803			7.0879			7.9459
110	7.0039			7.6496			8.123
111	6.754			7.1772			7.7374
112	6.9518			7.6507			7.7176
113	7.0387			6.8981			7.9876
114	6.6078			6.9425			7.9716
115	7.1011			7.2378			7.7797
116	7.148			6.7442			7.8808
117	7.029			6.7034			7.6249
118	6.7973			6.8815			7.8937
119	6.8896			6.8337			8.3373
120	6.6826			7.3394			8.2194
121	6.8658			8.1005			8.5604
122	7.0071			7.5825			8.7805
123	6.9926			7.1967			8.2929
124	6.9954			7.2172			7.4269
125	6.781			7.4479			7.7583
126	6.8871			7.099			8.0715
127	6.7813			6.8854			7.9978
128	6.8794			7.3577			7.9867
129	7.0973			6.8717			7.335
130	6.9381			6.8188			8.1427
131	6.9916			6.8231			7.4817
132	6.6946			7.1726			7.8466
133	6.8796			6.7722			7.7596
134	7.229			6.4021			7.6879
135	7.3851			7.0556			7.6749
136	7.3251			6.8249			7.6648
137	7.0726			7.1587			8.1015
138	7.0671			7.2403			7.644
139	6.6298			7.6182			7.8816
140	6.6628			7.2166			8.0663
141	7.0225			7.0576			8.4562
142	6.6184			6.4649			8.2473
143	7.1587			7.0413			7.9376
144	6.8423			7.2852			7.8953
145	6.9464			6.0525			7.9607
146	6.7657			6.5866			7.9162
147	6.9334			7.026			8.1083
148	6.8779			6.7426			8.1783
149	6.7834			6.4724			8.1005
150	7.1942			6.9294			8.3791
151	6.6888			6.6409			8.0709
152	6.91			7.1061			7.7012
153	6.7822			6.4564			8.4222
154	6.9375			7.2104			7.7505
155	7.0776			6.9945			8.1973
156	7.1916			7.2204			8.0745
157	7.3809			7.3086			8.428
158	7.0032			6.965			7.8042
159	7.0797			7.0162			8.0939
160	6.666			7.0594			7.5656
161	6.8871			6.1508			7.7917
162	6.6416			7.1034			8.1958
163	6.5581			6.8552			8.2335
164	6.99			7.2334			7.483
165	6.8896			7.2471			8.0794
166	7.1601			7.0944			8.0802
167	7.1415			7.047			8.2912
168	7.1283			7.6086			7.9732
169	6.6164			6.9556			8.2813
170	6.9923			7.4924			8.3054
171	6.9454			7.0439			7.7406
172	6.9889			7.156			8.4612
173	6.9285			7.1997			7.794
174	6.6376			7.4444			8.4624
175	7.0737			7.4375			8.5731
176	7.1742			6.7377			8.3557
177	6.8635			7.4033			8.3795
178	6.5887			7.0875			8.0484
179	6.9967			6.8334			8.0288
180	7.0974			6.9165			7.891
181	7.0512			7.2394			8.1964
182	7.0903			7.3581			8.0805
183	7.0155			7.2088			8.2653
184	6.6628			7.3771			8.0895
185	6.7559			6.7879			7.9053
186	7.2957			7.1585			8.0152
187	7.0502			7.0225			8.4481
188	6.98			6.893			8.4071
189	6.8945			7.3188			7.7489
190	6.6836			7.2814			7.788
191	6.9885			7.2673			7.7742
192	6.6571			7.4168			7.6469
193	6.7928			7.3766			7.5731
194	6.8731			6.9403			7.5776
195	6.8275			7.5665			7.8624
196	7.0812			7.206			7.9478
197	7.0099			7.2352			8.0151
198	7.3855			7.0243			7.4381
199	7.3505			6.5706			7.4811
200	7.2549			6.9603			7.5703
201	7.0577			6.9863			7.8613
202	6.9661			6.8458			7.2606
203	7.0611			6.6875			7.4267
204	6.7041			7.0358			7.9244
205	7.1657			6.9441			7.5569
206	7.2122			7.0989			7.6776
207	6.7401			5.9974			7.6277
208	6.896			6.0901			7.7536
209	7.2457			7.103			8.161
210	7.2057			6.4343			7.9444
211	6.7931			6.6565			7.6732
212	6.97			6.0969			7.9777
213	7.2197			6.7414			8.2757
214	6.9574			7.4045			8.2505
215	6.9258			7.0762			7.8842
216	6.9595			6.1444			7.707
217	6.8675			6.6589			7.7118
218	6.7811			6.4046			7.4264
219	6.9649			6.4946			7.9571
220	6.8614			6.5352			8.208
221	6.9934			6.946			7.7145
222	6.7282			6.1361			7.8427
223	7.1724			6.5076			8.1355
224	6.5923			6.2051			7.8455
225	7.1229			7.0164			7.1526
226	7.0515			6.9354			8.0513
227	7.0636			6.7358			8.0625
228	7.3518			7.1274			7.4376
229	6.7338			6.65			8.0531
230	6.7233			6.6581			7.7373
231	6.8551			7.2978			7.8667
232	7.1598			6.877			7.8691
233	7.0831			7.4371			7.5164
234	6.9334			7.5992			7.8684
235	7.1798			7.4887			8.2691
236	7.1121			7.353			8.3543
237	7.1716			7.4743			7.5816
238	6.6687			7.2216			7.1621
239	7.3904			7.4383			7.2507
240	6.9538			7.2659			7.5369
241	6.6855			7.2528			8.2122
242	6.6372			7.3364			7.8912
243	7.0149			7.3566			8.0167
244	6.7275			7.1576			7.4642
245	7.047			7.1152			8.5484
246	7.1829			7.2794			7.7928
247	6.9771			6.8228			7.7245
248	6.9887			6.7252			8.5076
249	7.2346			6.9802			8.4012
250	6.7978			6.2821			7.8586
251	6.9741			6.3283			7.8855
252	6.4021			6.9141			7.6984
253	6.7611			6.4858			8.2244
254	6.8429			6.7873			8.3422
255	6.959			6.9328			8.518
256	6.923			6.9527			8.35
257	6.8424			6.7614			7.7322
258	6.9857			7.0756			7.6437
259	6.711			6.9803			8.0859
260	7.1564			6.6444			7.4126
261	6.8339			6.92			7.4288
262	6.8826			7.0001			7.8307
263	7.2651			6.6411			8.5417
264	6.9327			7.2391			8.4346
265	6.7171			7.0297			8.2113
266	7.2272			7.1813			8.013
267	7.0796			7.1714			7.8558
268	7.0419			7.2071			8.392
269	6.9132			7.8027			7.9737
270	6.8858			7.4978			7.9424
271	7.0157			7.7534			8.1273
272	7.1967			7.3424			8.1112
273	7.1625			7.5298			7.5622
274	7.086			7.556			8.6525
275	7.1155			7.2902			7.8175
276	6.9256			7.4629			7.8644
277	6.991			7.8328			8.6136
278	6.7943			7.4823			8.031
279	6.745			7.6767			8.1332
280	7.0282			7.9066			7.7781
281	7.4405			7.3559			7.6796
282	7.1064			7.2637			8.287
283	7.2304			7.3504			7.8455
284	7.0221			6.8984			8.0822
285	6.9453			7.1966			7.8588
286	7.0162			7.3424			8.1919
287	7.2029			6.7199			8.0778
288	7.2689			7.1881			7.7929
289	7.0459			7.6939			7.3795
290	6.8574			7.8426			8.0295
291	7.0937			7.5499			7.9307
292	7.0148			7.4651			8.0413
293	6.9941			7.5952			8.1677
294	6.9553			7.7677			7.6035
295	6.9604			8.0117			7.8333
296	7.0396			7.6045			7.4058
297	7.1356			7.8774			8.028
298	7.2386			7.044			7.9719
299	7.36			7.4716			8.3864
300	7.2888			7.9432			7.994
301	7.0661			7.0804			7.921
302	6.9686			7.6114			7.8655
303	6.7521			7.6085			8.15
304	7.0778			8.0452			8.1513
305	7.1488			7.8191			8.1969
306	6.7369			7.6876			8.0892
307	6.9492			7.2793			8.2827
308	7.0537			8.1587			7.8503
309	7.2058			7.4217			7.6639
310	7.2931			7.701			8.0868
311	6.7776			7.8333			7.8583
312	6.6497			7.6089			7.8066
313	6.8841			7.4495			8.2554
314	6.6369			7.7625			7.4407
315	7.0196			7.3644			7.6922
316	7.0733			7.4001			7.9388
317	7.4871			7.9313			8.0848
318	7.1598			7.9264			7.2122
319	7.0018			7.6542			8.169
320	6.7937			7.2278			7.4011
321	7.0198			7.7427			7.7024
322	7.1201			7.5717			7.0464
323	7.0132			7.966			7.6258
324	6.556			7.9829			7.567
325	7.0853			7.5799			8.0883
326	6.8242			8.0359			7.7206
327	6.9084			7.3952			7.5718
328	6.745			7.0624			8.1883
329	6.7928			7.3866			7.8606
330	7.3395			7.9192			7.7757
331	7.1414			7.6288			7.9049
332	6.6584			7.6836			7.9765
333	6.9135			7.6021			8.0784
334	7.1122			7.3877			7.5788
335	7.0885			7.5354			8.1702
336	7.1258			7.7619			8.2673
337	7.1316			7.5359			8.018
338	7.2053			7.6073			8.2451
339	7.2381			7.5904			7.9876
340	7.2029			7.2306			8.1039
341	7.1485			7.1532			7.6585
342	6.86			7.483			7.7988
343	7.2047			7.4235			7.4578
344	7.1032			7.4252			7.4857
345	7.0193			7.9143			7.4137
346	7.0712			7.2304			7.7412
347	6.99			7.5232			7.3452
348	6.7945			7.6125			7.9928
349	7.3426			7.4224			7.4717
350	7.0824			7.1066			7.6107
351	7.3671			7.5514			7.8055
352	7.1785			7.1335			7.6178
353	6.8428			7.5303			7.6312
354	7.1153			7.0174			7.8632
355	6.9575			5.8889			7.7828
356	6.7843			7.0333			7.5707
357	6.9809			6.2963			8.1719
358	7.0468			7.0996			7.8421
359	6.7397			7.4594			7.8538
360	7.1041			7.568			7.6156
361	7.0846			7.4548			7.3719
362	7.0868			7.3672			7.7594
363	6.9345			7.421			7.5999
364	7.1946			7.2616			7.8464
365	7.2734			8.0925			7.9128
366	7.2442			6.8251			7.8349
367	6.816			7.8891			7.6229
368	6.9056			7.6686			7.8786
369	7.0602			7.4623			8.0455
370	7.1768			7.4112			7.5501
371	7.1107			6.4456			7.6994
372	6.698			6.7868			7.8584
373	6.8843			6.9893			8.2269
374	6.9848			6.9221			7.7017
375	6.643			7.2573			7.4309
376	6.7792			7.6122			7.5296
377	7.0789			7.3896			7.4388
378	7.0306			6.8759			7.4982
379	7.1785			6.6775			7.9268
380	7.0603			7.2564			8.0027
381	6.9664			6.8097			7.7649
382	6.6158			7.3006			7.7226
383	6.8362			7.0693			7.4283
384	6.9695			7.4123			7.5173
385	7.0291			7.8966			7.7534
386	7.0565			7.3286			7.8561
387	6.6846			7.7974			7.7492
388	6.9712			7.5649			7.8436
389	6.8554			7.059			7.9679
390	6.9313			7.1116			7.4501
391	7.023			7.397			7.881
392	7.0653			6.7704			7.947
393	6.9887			7.4156			7.2762
394	6.7045			7.1371			7.5667
395	6.7817			7.4486			7.8274
396	6.7974			7.5664			7.7754
397	6.9083			7.2335			8.1009
398	6.4804			7.6994			7.6378
399	6.983			7.1192			8.0533
400	6.8302			7.2368			8.0458
401	7.0801			7.661			7.4316
402	6.8338			7.4704			8.0019
403	7.1299			6.9787			7.6901
404	6.7884			6.7886			7.3842
405	6.8536			7.3085			7.2532
406	6.6684			7.0228			7.3241
407	6.8769			7.3947			7.4015
408	6.8276			6.9859			7.506
409	6.891			6.8984			7.9439
410	6.964			7.1025			8.0183
411	6.716			7.789			8.1369
412	7.1358			7.8149			8.3781
413	6.921			7.3536			7.3443
414	7.2961			7.4886			7.894
415	6.9655			7.5418			7.2231
416	6.9782			7.5487			6.9727
417	6.9395			7.415			7.9779
418	7.0945			7.6975			7.598
419	6.7662			7.8424			8.1708
420	6.816			7.0633			7.8835
421	6.9387			7.3554			7.6751
422	6.7696			6.9323			7.6268
423	7.037			7.1105			8.525
424	6.9682			7.0403			8.3667
425	6.9486			7.6756			7.7234
426	7.0653			7.3988			7.8074
427	6.8775			7.552			7.3857
428	6.7705			7.2091			8.1511
429	6.918			6.5512			8.1931
430	6.6303			7.2994			7.6141
431	6.9171			7.4718			7.9131
432	7.1314			7.3766			7.3797
433	7.0091			7.8152			7.8322
434	6.9274			7.3483			7.6418
435	6.8858			8.0174			7.8136
436	6.9962			7.6473			7.9317
437	7.2307			7.3439			7.6106
438	6.8096			7.0566			7.6936
439	7.015			8.0774			7.3536
440	7.0576			7.4238			7.5868
441	6.9476			7.3136			7.8946
442	6.8509			7.4493			8.1849
443	7.1345			7.4675			8.0015
444	6.901			8.2281			8.0571
445	7.0347			7.2581			8.0894
446	6.8718			7.8696			8.0911
447	6.941			7.5666			7.9752
448	7.3843			7.8239			7.3566
449	7.2392			7.5426			7.1327
450	7.2218			8.0359			7.6664
451	7.0115			7.6037			7.9279
452	6.952			7.9022			7.9353
453	7.1543			7.6962			8.5309
454	7.4651			7.6343			7.7303
455	7.1353			7.8178			7.7209
456	7.5479			7.3672			7.7636
457	7.0214			7.696			7.8159
458	7.0992			7.6367			8.0362
459	7.2086			7.2028			7.7513
460	7.2247			7.5229			7.7961
461	6.7382			8.0295			7.892
462	6.8677			7.4386			8.023
463	6.8637			7.5207			7.4124
464	6.7814			7.6777			8.1301
465	7.1511			7.4874			7.5205
466	7.2167			7.8174			8.1872
467	6.8045			7.3261			7.6745
468	7.0153			8.1625			7.8691
469	7.1698			7.3883			7.5722
470	6.9637			7.8934			7.9131
471	7.4484			8.0271			7.4788
472	7.257			8.1409			7.8071
473	7.0378			7.5948			8.2299
474	6.8899			7.5696			7.7287
475	6.7959			7.0888			7.8049
476	7.2915			7.2825			7.4185
477	7.0376			7.3602			7.5978
478	7.0542			7.0385			8.3445
479	7.4001			7.0703			7.7305
480	7.3118			7.5398			7.6458
481	7.1305			7.5587			7.8759
482	7.1901			7.2673			7.9026
483	6.8907			7.0193			6.7644
484	7.1431			7.4735			7.1893
485	7.1514			7.41			7.3241
486	7.6431			7.2828			7.9088
487	7.6203			6.793			7.7975
488	7.1084			7.1082			7.7268
489	7.0775			7.038			8.1661
490	7.3111			6.9219			7.9777
491	7.3527			7.4492			7.9976
492	7.485			7.1866			8.0197
493	7.031			7.7437			8.0248
494	7.0718			7.1792			8.0078
495	6.968			7.2814			7.9798
496	7.0617			6.9407			7.9211
497	7.0055			6.7426			8.0018
498	7.3823			7.1975			7.7287
499	7.1585			7.1188			8.1998
500	7.4159			7.3031			7.3397
501	6.9042			7.4424			7.33
502	7.4273			7.5599			7.3637
503	6.6971			7.2008			7.4166
504	7.0059			7.2977			7.6171
505	7.1784			6.7942			7.7308
506	6.9492			6.9481			7.8811
507	7.1212			6.981			7.5781
508	6.864			7.3829			7.719
509	6.8622			6.6044			8.1779
510	7.004			6.6691			7.6122
511	6.9404			6.9888			7.5532
512	7.1204			6.5955			8.0707
513	7.0686			6.636			7.464
514	6.9441			7.0079			7.8173
515	7.2308			6.725			7.8866
516	7.0445			7.3072			7.4731
517	6.8114			6.8628			7.8321
518	6.942			7.6171			7.9072
519	7.2774			7.0802			7.6925
520	7.1457			7.5891			7.7606
521	7.3638			7.5159			8.3978
522	6.9741			6.8736			7.6415
523	7.0576			6.961			7.7163
524	6.9982			6.9489			7.8935
525	7.3117			7.2554			8.1705
526	7.1883			6.4078			7.9276
527	7.0821			7.6451			7.8228
528	7.3325			7.4953			7.505
529	6.786			7.0203			7.7879
530	7.3008			6.9096			7.7467
531	7.1586			7.1914			7.6441
532	7.4244			6.949			7.3772
533	7.3133			7.4515			7.325
534	7.107			7.0578			7.4746
535	6.6779			7.5364			7.363
536	7.0846			7.5852			7.7687
537	6.9739			7.575			7.6423
538	7.134			6.8758			7.3754
539	6.9172			7.1861			8.041
540	7.2944			7.4091			7.9677
541	7.2525			7.2275			7.6835
542	7.0762			7.3247			7.3928
543	7.1455			7.124			7.7975
544	6.9974			7.0719			7.73
545	7.1521			6.8264			8.1039
546	7.1794			7.29			7.9433
547	7.0264			7.0759			8.2901
548	6.8584			7.7878			7.6508
549	7.2709			7.2649			8.0949
550	7.0717			6.9576			7.5907
551	7.2312			7.0737			7.4093
552	7.4119			7.4249			7.8072
553	7.2001			6.644			7.39
554	7.0281			7.2444			7.1656
555	7.2753			6.8425			7.6254
556	7.142			6.7827			7.4674
557	7.0271			6.7357			7.5988
558	7.1067			6.8417			8.2267
559	7.1076			6.3284			8.0152
560	7.3158			6.2113			7.9563
561	7.2467			6.8617			8.0144
562	7.1594			6.0733			7.993
563	7.1029			7.2049			7.2347
564	6.9772			6.7963			7.448
565	7.1048			6.6867			7.4339
566	6.9561			6.7338			7.61
567	7.1962			6.6967			7.2751
568	7.0366			6.2133			6.7028
569	7.2611			6.5278			7.3866
570	6.9577			6.9918			7.6201
571	6.9973			6.7643			7.3002
572	7.0224			6.4813			8.3556
573	7.4858			7.1497			8.4542
574	7.4307			6.685			8.0335
575	7.0308			7.2519			8.0747
576	6.9359			6.7471			7.9662
577	7.2605			6.8095			7.774
578	7.0932			7.187			7.7331
579	7.3237			7.6566			8.0498
580	6.9266			7.0941			7.747
581	7.2221			6.688			7.5943
582	7.0467			7.3856			7.5758
583	7.1173			7.2599			7.1719
584	7.1757			6.7176			8.2476
585	7.1458			7.2733			7.8113
586	7.4501			7.1544			7.7839
587	6.9855			7.0513			7.5132
588	7.1285			6.7947			7.4161
589	6.9151			7.4932			7.6737
590	7.0837			7.2465			7.1914
591	6.9274			6.6789			7.2779
592	7.1592			6.9943			7.2228
593	6.9124			7.2075			7.4233
594	6.8225			6.8812			7.8228
595	6.9925			6.9854			7.1497
596	7.1544			7.3732			7.1588
597	6.9888			6.2899			7.6203
598	6.9485			6.142			7.5645
599	7.3544			6.8693			7.2578
600	7.1819			6.6761			7.0899
601	6.8387			7.3243			7.5617
602	7.2821			6.8961			8.2145
603	6.8838			6.3575			7.4059
604	7.2034			6.7671			7.2435
605	7.1319			6.6859			7.7642
606	6.8442			6.8185			7.9586
607	7.2258			6.902			8.3626
608	7.5464			7.0033			8.1942
609	7.2693			7.3335			8.3395
610	6.8905			6.7436			8.0006
611	6.9521			6.7457			7.8056
612	6.8821			6.4903			7.8302
613	7.2266			6.0938			7.4256
614	7.1542			7.4236			7.6729
615	7.1648			6.7742			7.0005
616	6.9107			6.5363			7.9401
617	7.0375			6.1586			7.4796
618	7.0844			6.5192			7.6574
619	7.2281			6.723			7.2348
620	7.2641			7.0226			7.2053
621	7.2343			7.3725			7.0986
622	6.916			6.4371			6.7498
623	7.3114			7.0763			7.3633
624	7.1287			6.43			7.606
625	7.0059			7.0704			7.5018
626	7.0768			6.3237			7.8079
627	7.0336			6.4683			7.7406
628	7.1666			7.0185			7.2837
629	6.9638			6.9479			8.1135
630	7.0562			6.6993			7.9778
631	7.2301			6.3321			7.6145
632	7.2366			6.5345			7.7377
633	7.1921			5.9098			7.3144
634	6.9983			6.2942			7.5706
635	7.039			6.1782			7.2321
636	7.2515			6.3248			7.5377
637	7.1532			6.0724			7.7639
638	6.9005			6.1821			7.5936
639	7.0808			6.1173			7.6555
640	7.1781			6.1272			6.8104
641	6.8482			7.114			7.6916
642	7.4221			6.4052			8.1482
643	7.306			6.4609			7.164
644	7.4439			6.9194			7.8048
645	7.2002			6.524			7.8151
646	7.0956			6.4862			7.3919
647	7.1078			6.5883			8.1563
648	6.988			6.2427			7.5168
649	7.1222			5.8636			7.3983
650	6.746			5.8338			7.5479
651	7.1398			6.1032			7.678
652	7.1048			5.5066			7.0934
653	6.8897			5.6519			7.5194
654	6.8119			6.1284			7.0073
655	7.3464			5.995			7.5603
656	6.9219			6.4543			7.409
657	6.8534			6.234			7.6981
658	6.8542			6.0561			7.7509
659	7.1846			5.9375			7.4742
660	6.9366			6.3708			8.0001
661	6.8097			6.5725			7.7211
662	6.9342			6.27			7.7743
663	7.049			5.5992			7.6583
664	7.2371			6.5515			7.7745
665	7.0297			7.1797			7.8789
666	7.0785			6.3287			7.3735
667	6.9785			6.5989			7.0937
668	7.1665			6.2713			7.0283
669	7.3984			6.6433			7.9692
670	6.586			6.3034			7.9159
671	7.0113			6.4023			7.257
672	6.8174			6.1567			7.5788
673	6.7899			6.4263			7.4432
674	6.5795			6.8082			7.715
675	7.1435			6.1361			7.6166
676	6.7909			6.507			7.8068
677	6.8998			6.3501			8.071
678	6.5714			5.887			8.1394
679	6.8674			6.1066			8.1268
680	6.6657			6.4027			8.1354
681	6.9686			6.3057			7.8784
682	6.6772			6.0894			7.6642
683	6.9759			5.8846			7.5328
684	6.8549			6.7987			7.9066
685	7.0294			6.5633			7.4369
686	7.1485			6.1267			7.1789
687	7.0214			6.484			7.8463
688	6.5372			6.7805			7.2422
689	7.1653			6.7716			7.507
690	6.6542			6.2777			7.0704
691	6.8798			7.0073			7.6237
692	6.8564			6.5449			7.0579
693	7.2541			6.8089			7.1795
694	6.8964			7.1951			6.861
695	6.5404			7.3939			6.8707
696	6.9045			6.901			6.7603
697	7.1883			6.6044			7.0629
698	7.0158			6.9182			7.3292
699	6.881			6.7365			7.0487
700	6.7446			7.1228			6.4872
701	6.7198			6.3348			6.2705
702	7.0026			6.1027			6.349
703	6.9081			7.2229			6.6462
704	6.8048			6.9746			6.3894
705	6.8231			6.7149			7.0975
706	6.776			6.486			7.1963
707	7.0196			6.8258			6.5539
708	7.135			5.9642			6.9964
709	6.8673			6.1985			6.9629
710	6.8313			6.9125			7.1567
711	6.9437			6.5319			6.9275
712	6.7834			7.1136			7.2196
713	7.1012			7.254			7.4047
714	6.9078			6.9035			7.5911
715	7.0995			6.3289			7.2006
716	7.0059			6.7742			7.3021
717	7.2803			7.2898			6.7214
718	6.6619			6.5969			6.2248
719	7.163			7.0041			6.9308
720	6.7184			7.0985			6.2119
721	7.039			6.7328			6.9822
722	6.8439			6.9329			7.405
723	6.8357			6.2108			7.3205
724	6.9263			6.9828			6.7848
725	6.5642			6.5438			7.5307
726	6.9502			6.7732			6.9785
727	6.8575			6.5747			7.3329
728	6.9733			6.9125			6.8097
729	6.8613			6.9504			7.1259
730	7.0192			6.9049			7.6346
731	6.74			6.7368			7.6498
732	6.8505			6.8342			7.1415
733	7.0658			6.4213			6.7932
734	6.9651			7.1543			7.5218
735	6.8298			6.9454			6.942
736	6.8867			6.8663			6.7657
737	6.8466			7.448			6.521
738	7.0961			6.7939			6.624
739	6.7179			6.2666			7.1276
740	6.8807			7.392			7.3389
741	6.5478			7.1202			7.2538
742	6.9743			6.9056			7.3077
743	7.1241			7.1145			7.3784
744	7.274			7.169			6.8211
745	6.7697			7.5089			6.8985
746	6.9273			7.3259			6.4281
747	6.4532			6.4489			6.2773
748	6.9159			6.8596			6.4036
749	6.8714			7.0039			6.5387
750	7.0427			6.9196			6.4984
751	6.6056			6.338			6.4164
752	7.2127			5.947			6.8053
753	7.2365			7.0584			7.0579
754	6.8537			7.2882			6.7576
755	6.977			6.5564			6.9414
756	7.0653			7.107			6.7302
757	7.2172			7.1814			6.7954
758	6.9458			7.0624			6.8921
759	6.8393			7.2641			6.8448
760	6.8854			6.7344			6.3868
761	7.1794			6.8906			6.9911
762	7.1682			7.1245			7.171
763	7.3434			6.9337			6.6833
764	6.9927			7.5314			6.8691
765	7.4933			7.3603			6.7898
766	6.8448			7.4242			5.9839
767	7.1906			6.5867			6.9071
768	6.6267			6.7036			7.4611
769	7.0144			7.0964			6.7026
770	7.045			7.2174			6.4835
771	7.0754			7.3919			6.9094
772	7.1988			7.5321			6.8255
773	7.4213			7.4633			7.111
774	7.1439			6.9104			6.9146
775	7.1768			6.5114			6.7109
776	7.2298			6.3083			6.8953
777	7.5131			7.064			6.9475
778	7.2092			7.0999			7.1347
779	7.2778			6.7557			6.6697
780	6.7767			6.925			6.6267
781	7.293			6.8191			6.5597
782	7.1531			7.1814			6.7844
783	6.9717			6.9033			7.0698
784	7.0736			6.4808			6.4032
785	6.9662			6.5531			6.6139
786	7.1824			7.0911			6.6723
787	7.001			7.0991			6.4635
788	6.7082			6.9792			6.8407
789	7.2129			6.6212			6.7005
790	7.4018			6.8703			6.1566
791	7.6246			7.0149			6.8904
792	7.4014			6.8306			6.7396
793	7.2466			7.055			6.7576
794	7.0152			7.6951			7.3254
795	7.0242			7.7121			6.638
796	6.7334			7.5418			6.4166
797	7.2465			7.2881			7.0084
798	6.9159			7.4212			6.9314
799	7.1215			7.5793			6.7118
800	7.163			7.4155			6.5987
801	7			7.4894			7.1414
802	7.1091			7.0867			6.6871
803	7.1189			7.1901			6.613
804	6.704			7.0145			6.5926
805	6.9612			7.1927			6.0705
806	6.9838			7.5436			6.3985
807	6.8874			6.9848			6.2095
808	7.5749			7.1493			6.3909
809	7.0784			6.7618			6.5634
810	7.1559			7.0029			7.0457
811	6.9876			6.289			6.3209
812	7.2873			6.7202			6.6013
813	7.0057			7.1516			6.9869
814	7.3316			6.9618			6.8341
815	6.9818			6.8063			7.5408
816	7.1782			6.6551			6.724
817	6.9419			7.062			6.9147
818	7.2178			6.5372			6.6794
819	7.3504			7.2111			6.9844
820	7.0593			6.8608			6.7118
821	7.0631			6.9809			6.5958
822	7.3192			6.8144			6.5587
823	7.0421			6.6478			6.6363
824	7.0747			6.963			6.9398
825	7.163			6.9208			6.8994
826	7.0755			7.3334			6.4006
827	7.0401			7.0338			7.206
828	7.0171			7.0091			7.0067
829	6.8988			7.4249			6.8302
830	7.039			6.5735			6.6723
831	7.0649			6.7829			6.9688
832	7.4504			6.261			6.974
833	7.2625			7.0566			6.9712
834	6.7975			6.5239			7.0444
835	7.4522			6.8868			6.4846
836	7.0908			7.7187			6.4096
837	7.4486			7.607			6.9762
838	6.6365			6.8082			6.7966
839	7.4907			6.6709			7.001
840	6.8608			6.8239			6.853
841	7.4671			7.4692			7.5162
842	7.4277			7.3671			6.3828
843	7.0811			7.7064			6.3331
844	7.3699			7.7761			7.2151
845	7.1101			7.4979			6.1333
846	6.9909			7.2137			6.3692
847	7.0171			7.2816			6.609
848	6.839			7.4682			7.0066
849	7.1959			7.719			5.9187
850	6.8117			7.0855			7.1024
851	7.1796			7.7685			6.4265
852	6.9321			7.4126			7.123
853	7.0435			7.7068			6.0051
854	7.1053			6.5586			6.531
855	7.2021			7.593			6.7727
856	7.0981			7.6554			6.9769
857	6.7519			7.9062			6.6001
858	6.7884			7.4911			6.7521
859	6.8136			7.3923			6.7031
860	7.0905			6.9919			7.0973
861	7.061			6.9838			7.0858
862	7.2951			7.3927			6.7979
863	6.989			7.022			6.7768
864	6.9025			7.3657			6.2428
865	6.7218			7.393			6.4522
866	6.7447			6.7706			6.3824
867	7.0063			7.4199			6.4845
868	7.0824			7.4933			6.4875
869	6.8534			7.1092			6.7388
870	6.5907			7.2939			6.7344
871	6.8598			7.3427			6.9075
872	6.7831			6.9903			7.2982
873	7.1481			7.5004			6.8149
874	7.2991			6.7785			6.9749
875	7.0982			6.8333			6.5168
876	7.1511			7.3192			5.8916
877	7.1678			7.2857			6.564
878	7.0782			7.6771			7.3171
879	7.1503			7.666			6.6212
880	7.4874			7.1296			6.7462
881	7.2256			7.3615			6.5445
882	7.2845			7.4923			5.9805
883	7.0347			7.332			6.6539
884	7.1794			7.351			6.621
885	6.6495			7.2221			6.2894
886	7.2224			7.4914			6.5571
887	6.958			7.4112			7.0027
888	7.3028			7.0155			6.6827
889	6.9533			7.3962			6.303
890	6.9327			7.6152			6.5807
891	7.2431			6.9435			6.5959
892	7.2226			7.1815			6.4807
893	7.1426			7.0647			6.9232
894	6.9616			7.2426			7.0022
895	6.9413			7.0224			6.6233
896	6.8958			7.2515			6.452
897	6.9694			7.1022			6.4971
898	7.2661			6.5657			6.8488
899	7.075			7.7148			6.1786
900	6.8582			7.8022			7.1433
901	7.1105			7.1464			6.2227
902	7.0804			7.3285			5.6431
903	7.1697			7.3935			6.3426
904	7.0539			7.4825			6.126
905	7.135			7.471			6.7458
906	7.0872			7.352			5.6805
907	6.8172			7.5993			6.3453
908	7.0112			6.7851			6.1133
909	6.7446			7.3775			6.767
910	7.0308			7.5655			6.3039
911	7.0383			7.5325			6.3683
912	7.3622			7.4395			5.876
913	7.3896			7.5105			6.8549
914	6.8366			7.3285			6.3032
915	6.888			7.0275			6.8588
916	7.0389			6.5166			6.8266
917	7.11			7.3606			7.5468
918	6.8621			7.2812			6.9114
919	7.5506			7.7094			7.5305
920	7.3061			7.5227			6.7653
921	6.9794			7.2656			7.5624
922	7.1904			7.6205			7.2213
923	7.3536			7.2661			7.2585
924	7.1983			7.3711			7.2958
925	7.1718			6.7929			6.8522
926	7.1816			7.4343			7.8304
927	7.0943			6.9079			6.3004
928	7.2312			6.9829			5.8077
929	7.1633			6.9436			6.2978
930	7.2639			6.7872			6.7955
931	7.1337			7.4027			6.297
932	7.4645			6.9112			6.2908
933	6.9638			7.1138			6.5842
934	7.0932			6.4122			6.3262
935	7.0895			7.1503			6.6877
936	7.393			6.8019			6.8343
937	7.3596			7.1281			7.2461
938	7.3638			6.1503			7.4419
939	7.1439			6.592			6.6303
940	7.4803			7.4635			6.6891
941	7.3565			6.388			6.7885
942	7.0847			7.4625			6.523
943	7.3702			7.8809			6.4988
944	7.1514			7.3436			6.7076
945	7.0988			7.2583			7.1331
946	7.045			6.6536			7.0813
947	7.2374			7.1953			6.6756
948	7.2498			7.8869			6.58
949	7.3366			7.4935			7.1994
950	7.2998			7.4106			7.083
951	7.0249			7.6155			6.628
952	7.2883			8.2706			6.9427
953	7.1216			6.8752			7.2514
954	7.0246			6.8745			7.537
955	7.0744			7.1478			6.1596
956	7.0671			7.6892			6.5449
957	7.1966			7.5797			7.1627
958	7.3109			7.4653			7.1369
959	7.4243			7.6306			6.4999
960	7.0489			7.137			6.7876
961	7.2995			7.8076			5.9483
962	7.5361			7.2746			6.8487
963	7.4464			7.3351			6.7626
964	7.1785			7.3016			6.4173
965	7.317			7.3663			7.0411
966	7.1353			7.4585			6.6168
967	7.1857			6.9843			6.2724
968	6.8672			7.5681			6.1876
969	7.0341			7.9466			6.2296
970	7.2311			7.5782			6.3446
971	7.0929			7.4932			6.447
972	7.3439			7.4219			6.4363
973	7.2439			7.2857			5.8637
974	7.0685			7.0886			6.4962
975	6.8581			7.8612			6.8728
976	7.2066			7.9253			6.8264
977	7.5852			7.8			6.6109
978	6.8085			7.8968			6.8142
979	7.2824			7.8393			6.1812
980	6.9112			7.8694			6.168
981	6.9311			7.4571			6.586
982	7.3523			7.8117			5.7914
983	6.9425			7.788			6.2104
984	7.037			7.9665			6.1201
985	6.775			7.5029			5.9155
986	6.7253			7.5254			6.2202
987	7.0617			7.9517			6.2426
988	6.922			7.9961			5.5807
989	7.3288			7.6084			5.774
990	6.96			7.5822			6.3382
991	6.9184			8.9453			7.0422
992	7.1922			7.829			6.7099
993	7.004			7.9601			6.9866
994	6.9945			7.1324			6.989
995	6.9728			7.5811			7.5219
996	7.0864			7.7089			7.2457
997	7.2583			7.704			6.7368
998	7.1382			7.3364			6.8328
999	6.9244			6.8962			6.9473
1000	6.9142			7.7538			6.9519
1001	6.8451			7.4683			7.285
1002	7.1851			7.2647			6.4023
1003	7.1536			8.087			6.3594
1004	7.1069			8.03			6.0746
1005	7.2278			7.9159			6.2988
1006	6.9864			7.3449			6.4921
1007	6.809			7.9794			6.1363
1008	7.1541			7.4132			6.8112
1009	7.1191			7.6745			6.6459
1010	6.9409			7.4337			6.4667
1011	6.9122			7.3535			6.146
1012	6.769			7.5702			6.4154
1013	6.7264			7.1621			7.2092
1014	7.1074			7.6323			6.2521
1015	7.239			8.094			6.1253
1016	6.9196			7.9501			6.3217
1017	6.8539			7.792			6.0167
1018	6.7901			7.8004			5.9395
1019	7.2421			7.9247			5.7228
1020	7.4043			7.8234			6.4431
1021	6.9791			7.3328			6.7924
1022	6.8448			7.1652			6.2171
1023	7.1664			7.667			6.4445
1024	7.045			7.6373			6.4442
1025	6.9261			7.3223			6.1371
1026	6.8429			7.3005			5.5621
1027	6.849			7.6869			6.8353
1028	6.7131			7.1844			5.9943
1029	7.0043			7.8513			7.0352
1030	6.8886			8.0012			6.436
1031	6.9618			7.5201			6.7245
1032	7.0007			7.3756			7.0908
1033	6.7548			7.2463			6.2506
1034	7.1675			7.0617			6.6096
1035	6.9057			7.8846			6.8015
1036	7.2054			7.2361			6.6214
1037	7.0827			6.634			6.9344
1038	7.0174			7.0726			7.0199
1039	6.874			6.869			7.3851
1040	6.6394			7.0425			6.6689
1041	6.4342			7.2706			6.91
1042	6.9676			7.2714			6.9155
1043	6.8238			6.6195			7.397
1044	6.957			6.9225			7.3202
1045	6.8598			7.3124			7.3743
1046	6.9842			6.9991			6.6343
1047	7.4609			6.9809			6.8641
1048	6.9366			7.0662			7.3674
1049	7.0931			7.3623			7.2069
1050	6.8185			7.2582			7.5602
1051	6.8182			7.0916			7.2972
1052	6.8131			6.884			7.383
1053	6.9153			7.2872			7.7431
1054	7.0014			7.6898			7.0823
1055	7.1838			7.4174			7.5339
1056	6.874			7.513			7.0833
1057	6.8578			6.9828			7.2171
1058	7.3754			7.4883			7.4207
1059	7.2821			7.9818			7.7143
1060	7.1212			7.9093			7.8779
1061	6.7919			7.5654			7.7785
1062	6.9239			6.9906			6.3664
1063	6.9523			7.616			7.0472
1064	6.9925			6.9802			7.0034
1065	7.1822			6.6073			6.9086
1066	7.0727			6.8272			7.0881
1067	6.8853			6.3559			7.0824
1068	6.8273			6.2954			6.732
1069	6.9682			6.1745			6.6868
1070	6.8434			7.7201			7.0553
1071	7.1481			6.9326			7.203
1072	6.986			6.9019			7.5211
1073	6.8157			6.9244			6.6584
1074	6.7879			7.0437			7.4969
1075	7.0123			6.9901			7.4126
1076	6.9681			6.3983			8.0744
1077	6.8541			6.5196			7.2106
1078	6.763			6.4137			7.0081
1079	7.1684			6.5794			7.1527
1080	7.1653			6.2366			6.6899
1081	7.2754			7.0312			6.7339
1082	6.9689			6.0877			6.7832
1083	6.9479			6.5871			6.7076
1084	7.1119			5.7286			6.1929
1085	7.1208			5.8545			6.5025
1086	7.6272			7.1373			5.9225
1087	7.0484			6.0367			6.787
1088	6.982			6.0429			6.9963
1089	6.9947			6.8868			6.9122
1090	6.8105			7.3189			6.4543
1091	6.8195			6.6312			6.3199
1092	7.2746			7.0672			6.4746
1093	7.1513			7.0673			6.889
1094	7.0634			6.7318			6.0871
1095	7.0399			5.6182			6.5739
1096	6.918			5.5727			6.6577
1097	6.9407			5.4311			6.8917
1098	6.9821			5.8372			6.9756
1099	6.4459			5.2461			6.763
1100	7.1081			5.6424			6.1291
1101	7.297			5.5504			6.2019
1102	7.1696			5.4286			5.6158
1103	7.1302			6.9187			5.5037
1104	6.9896			6.7976			5.6198
1105	6.952			7.4772			6.3585
1106	7.1062			7.2506			6.9079
1107	7.1046			7.1264			6.6953
1108	7.0867			7.2696			6.2599
1109	7.2749			6.6997			6.8712
1110	7.3864			7.535			6.7294
1111	7.2709			7.1271			7.0239
1112	7.3775			7.0606			6.3478
1113	7.0188			7.3957			6.1874
1114	7.228			7.6102			6.2944
1115	6.9087			7.5138			6.7925
1116	7.0713			7.5048			6.466
1117	7.2244			7.2555			6.5109
1118	7.0068			7.5451			6.6068
1119	7.0307			7.1475			5.9972
1120	7.1291			6.9527			6.3536
1121	7.2294			7.3085			5.9319
1122	7.2751			7.2993			6.341
1123	7.2391			7.8439			6.1254
1124	7.216			7.2202			6.3776
1125	7.173			6.7784			6.3848
1126	7.1424			7.1659			6.3031
1127	7.0901			7.1313			6.4429
1128	7.1173			6.9181			6.2054
1129	7.3245			7.2502			6.4784
1130	7.0824			6.5748			6.9639
1131	7.2724			6.2698			6.4973
1132	7.3264			7.022			6.927
1133	7.158			7.0897			6.7675
1134	7.7421			6.7822			7.0502
1135	6.8241			6.3092			7.0618
1136	7.2091			7.3814			7.0771
1137	7.0828			7.3029			6.6864
1138	6.7012			6.5009			6.3712
1139	6.8702			7.4073			6.782
1140	6.9527			7.5243			7.1524
1141	6.9207			7.0386			6.5089
1142	7.1957			7.0209			6.5669
1143	7.3402			6.9345			6.676
1144	7.3096			6.2959			6.5604
1145	7.2677			6.1432			6.9397
1146	7.3096			6.9311			7.0609
1147	7.4312			6.9515			6.0976
1148	6.5269			7.1412			6.5534
1149	6.9191			7.2839			6.3198
1150	7.0303			6.6752			6.2648
1151	7.2713			6.9902			6.8591
1152	6.9446			7.3029			6.2991
1153	7.006			6.7663			6.743
1154	7.2976			7.3303			7.4211
1155	7.2245			7.8002			7.0045
1156	6.8113			6.9171			6.3706
1157	6.9835			7.1637			6.9451
1158	7.154			7.1671			6.6805
1159	7.0768			6.3954			6.9484
1160	7.3281			6.9436			6.639
1161	7.0253			6.7536			6.0326
1162	7.2205			6.0913			5.612
1163	7.2958			6.3832			6.2756
1164	7.2582			6.564			6.482
1165	7.0206			6.5394			6.9919
1166	7.0536			6.7842			7.4365
1167	7.2398			6.6388			6.3217
1168	6.7672			6.1121			6.5916
1169	7.3899			6.4639			6.1664
1170	6.7451			6.6836			5.975
1171	7.1031			6.6342			6.4813
1172	7.3728			6.5539			6.3764
1173	7.2028			7.0781			6.4985
1174	7.7118			6.7936			6.7272
1175	7.1844			7.1038			6.7884
1176	6.8045			6.0714			6.9477
1177	7.256			6.7773			6.6025
1178	7.1372			6.3305			6.3783
1179	7.0959			6.5808			6.4199
1180	7.1349			6.7678			6.4834
1181	7.1567			6.5276			6.5522
1182	7.1278			6.8113			6.154
1183	6.8528			7.0576			6.5978
1184	7.3214			6.3933			6.7625
1185	7.0395			6.895			6.4541
1186	6.8173			6.8133			6.7579
1187	7.1264			6.7933			6.323
1188	6.9995			7.2389			6.024
1189	7.0814			6.4906			6.9576
1190	6.9703			6.5663			6.4667
1191	7.1911			6.588			6.7482
1192	7.1209			6.8702			6.3162
1193	7.1752			6.386			6.3527
1194	7.0603			7.2173			5.5568
1195	7.4838			6.3846			6.0399
1196	7.3081			6.8453			6.3484
1197	7.125			6.5966			7.0264
1198	7.1557			5.8522			6.3821
1199	7.302			5.7594			6.2776
1200	6.9885			6.1649			5.5307
1201	6.8198			6.4523			6.1498
1202	7.245			6.7883			6.2878
1203	7.2913			6.3866			7.0155
1204	7.1421			6.3494			6.185
1205	7.1084			6.7752			6.1218
1206	6.7188			5.9579			5.7234
1207	6.8475			5.6333			5.9481
1208	7.078			6.0542			6.132
1209	7.1292			6.0279			6.1282
1210	7.0643			6.5888			6.4954
1211	6.8			6.6116			6.7736
1212	6.9609			6.1668			6.5212
1213	7.498			6.5698			6.9246
1214	7.1592			6.5788			6.2686
1215	7.178			6.154			5.8326
1216	7.0901			6.278			5.8847
1217	6.8799			5.9481			6.3486
1218	6.9927			6.8902			6.2912
1219	6.5677			6.358			5.8963
1220	6.9579			6.5292			5.9821
1221	7.0972			7.0487			6.6576
1222	6.9983			6.263			6.3051
1223	6.957			6.3116			6.0667
1224	7.1147			6.4215			6.0298
1225	7.0369			6.6408			5.9551
1226	7.1508			6.2339			5.9235
1227	7.0732			6.9386			5.7585
1228	7.0759			6.7917			6.2308
1229	7.3965			6.7098			6.5798
1230	6.9298			6.8028			6.3092
1231	7.104			6.3644			6.0227
1232	6.8397			6.8202			6.2159
1233	7.0664			6.6416			6.3516
1234	7.2033			7.2568			6.43
1235	6.6613			6.5002			6.7792
1236	7.0474			7.2042			6.624
1237	7.0986			6.2121			6.1816
1238	7.0218			6.3452			6.6581
1239	6.9826			6.7365			6.7518
1240	6.703			6.7948			7.3723
1241	7.158			6.5232			6.4957
1242	6.9353			6.7744			6.2143
1243	7.2394			7.0291			6.5872
1244	7.0601			7.2452			6.6022
1245	6.8247			7.259			7.2421
1246	7.1056			6.9731			6.3018
1247	6.9567			7.1688			6.728
1248	6.6646			7.0046			6.2653
1249	6.9988			7.2758			6.9034
1250	7.2108			6.9566			6.7834
1251	7.1885			6.7453			6.6575
1252	7.2347			6.2648			6.7129
1253	6.9394			6.4902			6.9701
1254	6.9267			6.9022			6.6719
1255	6.7181			6.7095			6.3609
1256	7.3525			7.386			7.1621
1257	7.1776			7.3619			6.6576
1258	7.1522			7.1834			7.12
1259	6.9562			6.5334			6.9619
1260	7.3478			7.3483			7.1828
1261	7.1041			7.0437			7.5591
1262	6.7492			7.7449			7.7572
1263	6.9197			7.6509			6.5983
1264	7.1121			7.4912			7.4517
1265	6.8501			6.8125			6.8937
1266	7.0757			6.8373			7.0543
1267	7.0852			6.5241			7.0468
1268	7.2846			7.2524			6.2787
1269	6.8825			6.7711			7.4282
1270	7.1391			7.1199			7.1858
1271	7.1364			6.423			6.4038
1272	7.2949			6.1708			6.8745
1273	7.0625			6.4244			6.3125
1274	7.3163			6.9933			6.6102
1275	6.9017			6.5987			6.8366
1276	6.8193			6.6642			6.1533
1277	6.7581			6.7475			6.7033
1278	6.843			6.8931			7.0768
1279	6.7956			7.1022			6.6332
1280	7.1619			6.7003			6.7014
1281	6.684			6.9846			6.9195
1282	7.1789			7.1423			6.8794
1283	6.9744			6.8818			6.6844
1284	7.03			6.8104			6.8676
1285	6.8975			7.1907			6.5041
1286	7.3272			6.7459			6.451
1287	7.0783			6.5164			6.4975
1288	7.3095			6.8401			6.4845
1289	7.2177			6.5597			6.6834
1290	6.9903			7.0318			6.6467
1291	7.3613			6.8334			6.8265
1292	7.3714			6.9871			7.2368
1293	7.1548			6.6959			6.3119
1294	7.0087			6.8204			6.8658
1295	7.5789			7.1448			6.5015
1296	7.0682			6.5885			6.7805
1297	6.7267			6.6839			6.6784
1298	7.288			7.682			6.3922
1299	7.1308			7.8903			5.9199
1300	7.0359			7.8281			6.3588
1301	6.8256			6.9373			6.5293
1302	7.4624			7.0293			6.1427
1303	6.975			7.5403			6.1348
1304	7.348			7.3132			6.9548
1305	7.4448			7.0381			6.026
1306	7.2297			6.9778			5.7074
1307	6.8066			7.6972			5.5832
1308	6.9417			8.1804			5.8234
1309	7.1124			7.3379			5.884
1310	7.1307			7.7955			6.3536
1311	7.3014			7.91			6.3323
1312	7.1642			7.6399			7.3635
1313	7.103			7.5444			6.6307
1314	7.1733			7.7025			6.087
1315	7.3163			7.7045			6.7996
1316	7.4858			8.0083			6.6092
1317	7.4307			8.2937			6.7246
1318	7.3286			7.4159			6.3284
1319	7.0987			6.9271			5.9575
1320	6.9671			6.3713			6.4957
1321	7.1867			6.1204			6.1065
1322	7.2641			6.6452			6.4423
1323	7.0937			6.9832			6.3747
1324	7.1206			6.8283			6.0328
1325	6.7265			5.9381			6.6668
1326	7.1837			6.362			6.6558
1327	7.4216			6.6533			5.9713
1328	7.183			6.9764			6.6436
1329	7.3607			6.4252			6.5752
1330	7.2092			6.2672			6.1037
1331	7.3587			6.4957			6.2832
1332	7.4874			6.6196			5.9789
1333	7.8085			6.895			6.5013
1334	7.4902			6.7946			6.0817
1335	7.4051			6.5496			6.3578
1336	7.1037			6.4553			6.8825
1337	7.1863			6.5666			6.3563
1338	6.9514			6.6639			6.3117
1339	7.2053			6.1486			6.0143
1340	7.1485			5.9646			6.5422
1341	7.1991			6.0699			6.2328
1342	7.3672			6.5964			6.0035
1343	6.9465			6.6145			6.9063
1344	7.029			6.3937			6.0213
1345	7.3944			6.0869			6.2732
1346	7.2784			6.2871			6.5337
1347	7.4061			7.2706			6.5471
1348	7.5251			6.5777			6.4365
1349	7.006			7.1844			6.0345
1350	6.578			6.176			6.2629
1351	7.0146			6.2832			6.6724
1352	7.0726			6.9065			6.5381
1353	7.2882			5.706			6.6137
1354	7.2612			6.5158			6.4661
1355	7.0027			7.0028			6.0285
1356	7.1026			6.2307			6.0803
1357	7.3593			7.027			6.2294
1358	7.1869			7.1961			5.6127
1359	7.6006			6.0323			5.7217
1360	7.4244			6.0832			6.3513
1361	7.1241			5.9992			6.4906
1362	7.1807			6.4772			6.0343
1363	7.3983			6.0615			6.8033
1364	7.1416			6.0773			7.1231
1365	6.9579			5.9891			6.5193
1366	7.1003			5.8693			6.7084
1367	7.2467			6.7306			6.1893
1368	7.1069			6.1756			6.8546
1369	6.8954			6.2712			6.4071
1370	7.2833			6.4934			6.4506
1371	7.3048			6.2954			7.4951
1372	7.0645			6.2848			7.0897
1373	6.9372			5.6578			6.2939
1374	7.1249			6.229			7.6029
1375	7.061			5.8728			6.5371
1376	7.3733			6.0425			6.2468
1377	7.2748			6.6849			6.0791
1378	7.1773			6.5687			6.3221
1379	7.4432			5.8237			6.3543
1380	7.191			5.9528			6.4726
1381	7.0233			5.4294			6.2344
1382	7.3111			5.6507			5.9776
1383	7.0387			5.4412			6.1819
1384	7.106			5.5841			6.0512
1385	7.0467			5.8614			6.3542
1386	7.1265			6.267			6.1779
1387	7.1778			6.1147			6.9851
1388	7.0335			5.6534			6.4213
1389	7.2512			6.4743			6.822
1390	7.1268			7.0525			6.9324
1391	6.8572			5.525			6.5346
1392	7.1237			6.1799			6.673
1393	7.1153			6.6551			7.0881
1394	7.1512			6.2482			7.0958
1395	7.0633			6.2539			6.5592
1396	7.3243			6.561			6.7275
1397	7.294			6.0395			6.8413
1398	7.2293			5.9082			7.2724
1399	7.1672			6.3086			6.6803
1400	6.9501			6.8498			7.1646
1401	7.2712			6.4705			6.983
1402	7.1203			6.7925			7.5088
1403	6.9335			6.3902			6.6907
1404	7.1023			6.3189			6.2645
1405	7.1274			6.0994			6.039
1406	7.2636			6.2013			6.573
1407	7.1035			6.6732			5.9451
1408	6.9523			6.7816			6.063
1409	6.9967			6.6592			6.181
1410	7.215			6.4668			6.1094
1411	7.0795			6.9719			6.0942
1412	6.8833			6.4579			6.2996
1413	6.9774			7.2099			6.6569
1414	6.8786			6.5637			5.9696
1415	7.0456			6.4807			6.5054
1416	7.279			6.8919			5.5748
1417	6.9465			6.9063			6.2418
1418	7.3067			6.8888			6.545
1419	7.2778			6.4774			5.8783
1420	7.43			6.6757			6.4766
1421	7.1796			6.915			6.2565
1422	7.3055			6.8224			5.847
1423	6.9523			6.2579			6.2483
1424	6.8483			6.7388			5.3624
1425	7.5186			7.1418			5.766
1426	6.9354			7.0823			6.1228
1427	7.2707			6.7036			5.8529
1428	6.9493			6.6636			5.8469
1429	7.2753			6.6474			6.1624
1430	7.281			5.7151			5.8837
1431	7.3332			6.5892			6.4614
1432	7.6288			5.954			6.9646
1433	7.6629			6.5177			6.9232
1434	7.1878			6.3618			6.254
1435	6.8564			6.6575			6.1816
1436	7.3028			6.0755			6.5429
1437	7.0226			6.5498			5.6008
1438	7.3675			6.4545			6.4992
1439	7.0951			5.8581			6.6089
1440	7.1443			6.1755			6.8203
1441	7.2615			6.5027			6.1752
1442	7.133			6.1236			6.6343
1443	7.1867			6.9859			6.3153
1444	7.427			6.4252			6.8049
1445	7.0003			6.717			6.4639
1446	6.9514			6.1749			6.5893
1447	6.9498			6.3292			6.7715
1448	6.8767			6.7103			6.3533
1449	6.8939			6.6812			6.7597
1450	7.2346			6.6897			5.9796
1451	7.0516			5.8969			6.865
1452	7.1498			6.1881			6.4494
1453	7.3729			6.1522			6.3062
1454	7.0431			6.5471			6.3392
1455	7.0881			6.2641			6.2475
1456	7.1418			6.4024			6.1299
1457	7.3896			6.4014			5.7702
1458	7.1189			6.1331			6.2967
1459	7.1525			6.6665			6.4563
1460	7.242			6.7379			6.687
1461	7.2723			6.5618			6.5398
1462	7.1006			6.8963			5.5912
1463	6.9647			6.7783			6.6402
1464	7.404			6.501			6.7388
1465	6.8771			5.8859			6.3672
1466	7.374			6.0362			6.2013
1467	7.0908			6.1849			6.6607
1468	7.0346			6.6148			6.5564
1469	6.7754			6.999			5.2056
1470	6.9331			7.1759			6.0497
1471	7.1155			6.6204			6.3734
1472	6.8971			7.3349			6.2916
1473	7.3344			6.6295			5.9197
1474	7.3508			6.7558			6.6205
1475	7.0353			6.904			6.8496
1476	7.4849			7.1627			6.5554
1477	6.9436			6.0749			6.514
1478	7.137			6.3496			6.4358
1479	7.1889			6.1849			6.0879
1480	6.9465			6.7078			5.5282
1481	7.3721			7.077			6.2635
1482	6.8076			6.381			6.43
1483	6.8956			6.8923			6.9141
1484	7.0928			6.9839			7.1188
1485	6.9828			6.6219			6.8081
1486	6.9385			7.2688			6.7305
1487	7.1394			7.1141			6.9892
1488	7.298			7.3555			6.9206
1489	7.0028			7.2048			6.5581
1490	7.051			7.062			6.9304
1491	7.2824			7.2642			6.5974
1492	7.2878			6.8262			6.3513
1493	6.7103			7.0407			6.3845
1494	7.3328			7.3002			6.4204
1495	7.3515			7.0211			6.5135
1496	7.0551			7.1278			6.0437
1497	7.1866			7.0269			5.4925
1498	7.0721			7.1373			5.6496
1499	7.0392			6.7518			5.6409
1500	7.0375			7.1296			5.9482
1501	7.0699			6.372			6.3661
1502	7.1126			6.6625			5.654
1503	7.1295			7.0496			5.8255
1504	7.1374			6.5759			6.3363
1505	7.1799			7.8127			6.5555
1506	6.9339			8.1542			6.4106
1507	7.0752			6.9315			5.7838
1508	7.3263			7.0633			6.5112
1509	6.9692			6.9354			5.7888
1510	7.3717			6.8355			6.918
1511	7.0197			7.7438			6.89
1512	7.0465			6.3132			6.9442
1513	7.1104			5.7711			7.0066
1514	7.1345			6.8197			7.5828
1515	7.1008			6.9288			7.1597
1516	6.8655			6.7339			7.2721
1517	7.2906			7.513			7.576
1518	7.2317			6.4259			7.0084
1519	7.0801			6.6295			7.2098
1520	7.3161			6.772			7.7835
1521	6.9884			6.7787			6.6777
1522	7.2942			7.2223			7.4718
1523	7.0268			7.1864			7.0022
1524	7.0996			7.7883			7.445
1525	7.1918			6.5416			7.442
1526	7.0058			6.7281			6.653
1527	6.9857			6.0647			7.5766
1528	6.8466			7.2989			7.3285
1529	7.359			6.5522			6.8033
1530	7.2158			6.5049			6.8586
1531	6.8886			6.6933			6.9881
1532	7.3781			5.9741			7.0921
1533	7.0298			6.1136			7.5384
1534	7.1074			6.9439			6.9313
1535	7.1595			6.8586			6.6723
1536	7.0628			6.5764			7.6606
1537	7.3976			6.6138			7.0543
1538	7.3664			6.8607			7.0337
1539	7.1428			7.591			7.3916
1540	7.1277			7.0026			7.4237
1541	6.9851			6.6264			7.0832
1542	7.1171			7.3675			7.1248
1543	6.9321			7.3949			7.1298
1544	7.0759			7.344			6.7259
1545	7.2682			6.7011			7.3929
1546	7.1834			7.4245			6.7397
1547	6.9872			7.788			7.5093
1548	6.8178			7.5175			7.1381
1549	6.8897			7.7432			7.5037
1550	6.9513			7.3858			7.384
1551	7.1644			7.5573			7.7236
1552	6.9304			7.3553			7.3225
1553	7.0497			7.8279			7.3895
1554	7.4137			7.2965			7.5017
1555	7.0571			7.644			6.5981
1556	6.7607			7.6757			7.1949
1557	7.0674			7.5002			7.2568
1558	7.2693			7.8048			7.5338
1559	7.0167			7.8623			7.377
1560	7.3562			7.6897			7.7329
1561	7.447			6.8333			7.091
1562	6.9357			7.6048			7.2461
1563	7.0664			7.165			7.8083
1564	7.1478			7.0925			7.5973
1565	6.9702			7.043			7.5779
1566	6.8414			7.3179			7.4534
1567	7.1675			7.64			7.9849
1568	7.1272			7.3653			7.6285
1569	7.0789			7.3839			8.0949
1570	6.9558			7.4058			8.1378
1571	7.0108			7.8172			7.884
1572	7.1263			7.8289			7.9365
1573	7.1603			7.2138			7.3256
1574	6.9385			7.6497			7.5432
1575	7.6526			7.8142			7.3594
1576	7.2244			7.4492			6.7426
1577	7.0536			7.1376			7.3229
1578	7.3542			7.9597			7.4552
1579	6.9248			7.8301			7.3125
1580	7.2631			8.2069			7.8456
1581	7.0032			7.6485			7.5829
1582	6.91			6.9514			7.6285
1583	7.125			7.9573			7.3867
1584	7.289			7.849			7.6203
1585	7.0973			8.269			7.4609
1586	6.8389			7.3184			7.505
1587	7.0519			7.6628			7.4785
1588	7.0671			7.5785			7.2378
1589	7.0974			7.5656			6.6832
1590	6.7412			7.2046			6.7193
1591	7.4434			7.5906			6.9432
1592	7.7454			7.8665			6.7119
1593	7.4301			7.7835			6.7878
1594	6.7432			7.0878			6.9454
1595	6.9164			7.7313			7.4718
1596	7.3754			7.5213			7.0256
1597	7.1993			7.7352			6.8616
1598	7.4116			7.978			7.3936
1599	6.9721			7.7958			6.9772
1600	7.3097			7.6277			6.881
1601	7.0836			7.3359			7.1808
1602	7.3921			7.5545			6.574
1603	7.5136			7.887			7.0325
1604	7.4798			7.6091			7.0253
1605	7.0991			8.5718			7.1338
1606	7.4279			8.602			6.9239
1607	7.0213			8.5936			6.5875
1608	7.177			8.7081			6.8511
1609	7.3767			8.1281			6.8389
1610	6.9849			7.841			6.3765
1611	7.6096			7.2099			6.4007
1612	7.0516			7.1887			6.5986
1613	7.2935			7.9506			6.4462
1614	6.9822			7.3013			6.9086
1615	7.2148			7.7363			6.9413
1616	7.0035			7.8589			6.5521
1617	7.4817			7.2867			6.8661
1618	7.0921			8.6647			6.2627
1619	6.9452			7.1865			6.9846
1620	7.4758			7.4916			6.9479
1621	6.86			7.7338			7.2116
1622	7.0784			7.4556			7.0058
1623	7.3812			7.38			6.0925
1624	7.2722			7.3537			6.4415
1625	7.3938			7.4481			6.6609
1626	7.0197			7.9627			6.0465
1627	6.7789			7.943			6.5828
1628	6.9342			8.3748			6.666
1629	7.084			8.7019			6.5144
1630	7.2053			8.1631			7.1849
1631	7.3904			7.7645			7.043
1632	6.9829			7.9955			7.1135
1633	7.2361			6.9861			6.5686
1634	6.8284			6.8724			6.4949
1635	7.0904			6.5035			6.2383
1636	7.2004			7.4966			6.4456
1637	7.2205			7.1893			6.7384
1638	7.0233			6.9364			6.5236
1639	7.1656			6.8043			6.5377
1640	7.138			7.2293			6.4972
1641	7.5203			7.1788			6.488
1642	7.3677			6.9251			6.9114
1643	7.351			7.2304			7.3809
1644	7.367			7.3793			6.3964
1645	7.3434			7.3528			7.2411
1646	7.2316			7.7671			7.5877
1647	7.2334			7.5589			7.3863
1648	6.9963			7.5494			7.3977
1649	7.0143			7.2097			8.0609
1650	6.6559			7.7676			8.3869
1651	7.3088			7.5686			7.8608
1652	7.1207			6.5462			7.1751
1653	7.2732			7.5504			7.9017
1654	7.7542			6.6698			7.5415
1655	7.2595			7.7754			7.1781
1656	7.1725			7.0937			7.0468
1657	7.0887			7.0124			7.0325
1658	7.3363			7.602			7.0569
1659	7.1386			7.4375			7.3036
1660	7.526			7.476			8.0357
1661	7.0533			7.1702			7.9972
1662	7.1407			7.313			7.475
1663	7.5366			6.5812			7.467
1664	7.3848			6.3861			7.8901
1665	7.2243			7.1025			7.5165
1666	7.3116			6.6004			7.429
1667	7.2128			7.2512			8.2795
1668	7.1147			7.4132			8.0783
1669	7.1445			7.5641			7.6619
1670	7.3999			6.8945			7.3074
1671	7.422			6.7153			6.9838
1672	7.3485			7.1773			7.5449
1673	6.8746			7.6889			6.847
1674	7.345			7.3723			6.3809
1675	7.106			7.983			6.9771
1676	7.2981			7.5144			6.4301
1677	7.2653			7.5536			7.2198
1678	7.3854			7.2926			7.3725
1679	7.0235			7.485			7.3429
1680	7.5253			8.2376			7.2307
1681	7.1884			7.6644			7.4883
1682	7.2718			8.1742			7.5073
1683	7.7664			8.4613			7.6888
1684	7.3227			7.7698			6.8236
1685	6.9951			7.9442			7.1632
1686	7.3082			7.7376			7.3425
1687	7.1931			7.5379			7.898
1688	6.9588			7.172			7.8001
1689	7.2399			8.3094			8.0021
1690	6.7408			7.9176			7.9753
1691	7.1701			7.2693			7.5418
1692	6.8698			7.8473			7.1867
1693	7.4756			7.8725			7.8318
1694	7.2675			8.0469			7.4695
1695	7.129			7.2119			7.3084
1696	6.8329			7.7044			8.136
1697	6.8907			8.702			7.8781
1698	6.9273			8.4237			7.0102
1699	7.0242			7.8602			7.561
1700	6.5623			7.8361			6.887
1701	7.0028			7.9952			7.0062
1702	7.0469			7.5699			7.4271
1703	7.0451			7.7516			6.7306
1704	7.1072			7.8234			7.3038
1705	7.2079			7.57			7.321
1706	7.1965			7.3501			7.1048
1707	7.4496			8.2947			7.4724
1708	7.4254			7.4878			7.5488
1709	7.2872			7.3491			7.3692
1710	7.0031			7.685			7.7212
1711	7.3818			6.9051			7.439
1712	7.1178			6.8481			7.0935
1713	7.7124			6.6064			7.4714
1714	6.9044			6.5582			7.2508
1715	7.1896			6.4953			7.1675
1716	7.082			6.7073			7.2867
1717	6.8388			6.0181			7.2107
1718	7.2874			6.9781			6.7971
1719	6.9826			7.213			7.2334
1720	7.1224			6.9996			7.0689
1721	7.1509			6.9167			6.3445
1722	7.0908			6.2779			6.7391
1723	7.6736			7.0923			7.3514
1724	7.1896			7.1947			7.1671
1725	7.0899			6.8661			6.8903
1726	7.1804			6.6258			6.6538
1727	7.1378			7.0941			7.3662
1728	7.3167			7.4921			6.4588
1729	7.1296			6.8472			6.649
1730	7.2101			6.9078			6.6151
1731	7.2644			7.3649			7.5895
1732	7.1615			6.8998			7.2164
1733	7.0369			7.799			6.7357
1734	6.9058			7.6713			6.9092
1735	7.2417			7.2543			7.5657
1736	6.8317			7.0823			7.2954
1737	6.9847			7.4589			7.7702
1738	6.941			7.797			7.7145
1739	6.8127			7.1414			8.2046
1740	6.9245			6.8437			7.4229
1741	6.8828			7.055			8.2024
1742	7.1343			7.6596			7.6377
1743	7.0537			7.4461			8.2411
1744	6.9787			7.6547			8.3719
1745	7.2379			7.4233			7.9338
1746	7.0899			7.4905			8.1298
1747	7.0223			7.4116			8.613
1748	7.1728			7.2517			8.729
1749	6.9763			8.3583			8.4786
1750	7.1911			7.5265			8.1366
1751	7.2646			7.7148			7.5837
1752	7.2021			7.2392			7.3183
1753	7.3926			7.4869			7.1922
1754	6.9968			7.8334			7.7605
1755	7.005			6.6544			7.1378
1756	6.9607			7.7559			8.3709
1757	7.562			7.8443			8.0094
1758	7.0805			7.6485			7.6882
1759	7.2655			7.933			7.7393
1760	7.1925			7.5837			7.1017
1761	7.3558			7.9761			7.3155
1762	7.0965			6.9459			7.904
1763	7.3433			7.2983			7.1813
1764	7.1132			7.5645			7.0048
1765	7.2215			7.3159			7.8307
1766	7.1273			7.659			7.7661
1767	7.1218			7.4961			6.7657
1768	7.2901			7.7049			7.3834
1769	7.222			7.5718			7.0607
1770	7.087			7.8527			6.5472
1771	7.2596			7.4496			7.0335
1772	7.3334			7.5043			6.406
1773	7.1625			7.7896			6.7791
1774	7.3154			7.5759			6.8775
1775	7.2321			7.4107			6.4803
1776	7.2863			7.3413			7.0312
1777	7.0884			7.4679			6.9965
1778	7.3077			7.0697			6.8993
1779	7.0653			7.5451			7.2913
1780	7.1919			6.7897			6.5917
1781	7.0361			8.194			7.0039
1782	7.0281			7.8096			7.4664
1783	6.9462			8.192			7.2978
1784	7.1361			7.9621			7.1433
1785	7.0375			7.773			7.2677
1786	6.907			7.7347			7.3119
1787	7.2859			8.0588			7.4444
1788	7.1116			8.3299			7.0111
1789	6.9185			8.1026			6.7449
1790	7.0462			8.0613			6.892
1791	7.3468			8.4513			7.1031
1792	7.0734			7.5368			7.8034
1793	7.2362			8.0646			7.5644
1794	7.1143			7.8413			7.7169
1795	7.3563			8.0634			7.4236
1796	7.23			7.8709			7.2172
1797	6.9345			7.9423			6.8951
1798	7.2943			7.9928			6.8822
1799	7.132			8.1465			6.4408
1800	7.0603			8.2305			7.0021
1801	7.3969			8.2027			7.0306
1802	7.0874			9.0715			7.2617
1803	7.1118			7.4066			7.5695
1804	7.0177			8.0477			7.7021
1805	7.1635			7.68			7.5916
1806	7.4479			8.6793			7.7417
1807	6.9382			8.6409			7.6516
1808	7.293			8.7784			7.8288
1809	7.2654			8.042			8.2051
1810	7.1292			8.3661			7.9918
1811	7.2233			8.1339			7.9041
1812	7.3235			8.0122			8.3404
1813	7.0364			8.04			7.2423
1814	7.161			7.801			7.784
1815	7.2179			7.9499			7.5268
1816	7.1581			8.23			7.7187
1817	7.1663			7.8995			7.9933
1818	7.2152			8.1724			7.4897
1819	7.4222			8.3203			7.5564
1820	7.4038			8.44			7.7165
1821	7.2307			7.7849			7.1952
1822	7.1827			8.6158			7.6415
1823	6.8232			8.3276			7.9099
1824	7.2213			8.3641			7.6077
1825	6.9847			8.7526			8.3334
1826	6.8858			8.0734			7.6876
1827	6.9973			8.3302			7.9669
1828	7.0497			8.694			8.3578
1829	7.1806			8.0679			7.4918
1830	7.1894			7.8771			6.7995
1831	7.3695			7.7849			8.0186
1832	6.9839			8.3588			7.5055
1833	7.4364			8.1439			7.8209
1834	7.1984			7.8442			7.9385
1835	7.2561			8.2174			7.6278
1836	7.2076			7.4084			6.9813
1837	6.96			7.8067			6.9575
1838	7.4272			8.0154			7.3323
1839	7.1021			8.3352			7.9664
1840	7.0325			8.2606			7.2709
1841	7.3845			7.7342			6.9822
1842	7.1478			7.2922			6.4126
1843	7.2971			7.649			6.9409
1844	6.9108			7.9199			8.1008
1845	7.062			7.8757			6.8699
1846	7.357			7.886			7.2081
1847	7.074			7.7188			6.8299
1848	6.7307			7.6777			6.9636
1849	7.2134			7.2035			6.8713
1850	7.2519			7.4663			6.6951
1851	7.1021			7.5256			6.6969
1852	7.2408			7.902			6.7854
1853	7.0368			8.0016			6.6039
1854	6.8589			7.8356			6.8791
1855	7.2306			7.779			7.3113
1856	6.8257			7.5776			6.4512
1857	6.859			7.9315			6.6183
1858	7.1987			7.8752			6.5569
1859	7.0182			7.3991			7.3146
1860	6.9985			7.1237			6.6862
1861	6.9378			7.3647			6.6305
1862	6.9552			7.6008			6.9456
1863	6.8707			7.3462			7.0119
1864	7.5196			7.1889			7.3175
1865	7.0698			7.1367			7.1028
1866	7.1105			7.6863			6.9574
1867	6.9516			7.2175			6.7676
1868	6.9647			8.1928			7.0223
1869	6.8912			7.5792			6.8169
1870	7.0143			6.7668			6.5461
1871	6.5413			8.0424			6.941
1872	7.0454			7.5198			7.0805
1873	6.7601			7.7008			6.5843
1874	7.306			7.4669			7.0803
1875	6.7941			7.6758			6.2735
1876	7.1627			8.1309			6.8113
1877	7.3669			7.6905			7.109
1878	6.9588			7.5464			7.1032
1879	7.3026			7.6438			7.0308
1880	7.1479			8.0159			6.7144
1881	7.0412			7.6552			6.9243
1882	6.8743			8.1947			6.9769
1883	7.1156			7.7013			6.068
1884	7.0353			8.0268			6.5218
1885	6.8897			7.2782			6.2266
1886	6.8344			7.497			6.1194
1887	6.8144			6.8686			6.78
1888	7.0277			7.6729			6.7665
1889	6.7871			7.3605			6.6393
1890	6.5108			7.3688			6.9033
1891	6.9399			7.2241			7.4629
1892	7.1971			7.1813			6.9047
1893	7.1419			8.2653			6.8022
1894	7.327			7.3902			7.0073
1895	6.9585			8.0123			7.0218
1896	7.2932			8.6371			6.8215
1897	7.1202			8.7296			6.8028
1898	7.374			7.8765			6.7896
1899	6.949			8.5279			6.4677
1900	7.2542			8.4981			6.5064
1901	7.3253			8.3433			6.5739
1902	6.7274			7.8411			6.8666
1903	6.8446			8.5856			7.323
1904	6.7812			7.7683			6.8374
1905	6.8218			7.9412			6.309
1906	7.3904			8.0826			6.6254
1907	6.7145			7.889			7.0013
1908	7.1792			8.1407			7.0397
1909	7.2601			8.1941			7.1423
1910	7.0049			8.5609			6.8687
1911	7.2277			8.414			7.6149
1912	6.7953			8.5751			6.7745
1913	6.9187			8.1337			7.6349
1914	7.1826			7.4859			6.376
1915	6.9519			7.8539			7.3012
1916	6.6474			7.4712			7.006
1917	7.405			8.2061			7.1064
1918	7.0811			7.6653			7.2148
1919	7.0518			7.7719			7.3052
1920	7.1517			7.0404			7.3774
1921	7.4454			8.2466			6.3651
1922	7.1358			8.1583			6.8018
1923	7.021			7.8881			6.8113
1924	7.0938			8.0242			6.6871
1925	6.8518			7.8335			7.0771
1926	7.1626			7.8871			7.0604
1927	6.7206			7.9597			6.6412
1928	6.8037			8.4269			6.9999
1929	6.9203			8.1845			6.9514
1930	7.1137			8.0779			6.955
1931	6.8033			7.6279			7.1799
1932	6.9817			7.7177			6.6709
1933	6.8766			7.9396			6.788
1934	6.9966			7.8373			6.0432
1935	6.8198			7.9286			7.6178
1936	6.9728			7.9381			7.1925
1937	6.9824			8.3792			7.1154
1938	6.7668			8.5923			6.4197
1939	7.0526			8.4775			6.4899
1940	7.086			7.9143			7.1239
1941	6.8866			8.4073			7.1433
1942	6.8477			7.9468			6.9706
1943	7.2711			8.133			6.5032
1944	7.1704			8.0973			7.4052
1945	7.1621			7.7879			6.4824
1946	7.1756			8.3352			6.7079
1947	6.9356			8.1148			7.1036
1948	6.9291			7.7774			6.7103
1949	7.3467			8.0488			6.4785
1950	7.1717			8.306			6.914
1951	6.8586			8.262			7.025
1952	7.0641			7.987			7.2783
1953	7.0989			8.336			6.7721
1954	7.1781			8.3958			7.0941
1955	7.1958			8.2867			7.0889
1956	7.0244			8.5827			6.8389
1957	6.7142			8.1099			6.8057
1958	6.9909			7.8944			7.8632
1959	7.0716			8.1218			7.1993
1960	6.9789			8.6124			6.9507
1961	6.7625			7.5493			6.8467
1962	7.0251			7.7099			6.6712
1963	6.8944			7.7392			6.8519
1964	7.0348			7.8137			7.3973
1965	6.8351			7.2701			6.7769
1966	7.3491			7.871			7.2569
1967	6.8695			7.9967			7.1782
1968	6.76			8.2155			6.7838
1969	6.9446			7.5198			6.4854
1970	6.9401			7.6005			6.7027
1971	6.6535			8.5786			6.5799
1972	7.0231			8.7035			6.9433
1973	6.7944			8.5368			7.0711
1974	7.0689			8.2646			6.5487
1975	7.059			7.3641			6.7578
1976	7.1401			7.6382			7.2928
1977	7.2092			7.3117			6.584
1978	7.2107			7.1567			6.479
1979	7.0843			8.1666			6.7077
1980	7.2787			7.238			6.4843
1981	7.3438			7.646			6.7897
1982	6.9407			7.6798			6.9628
1983	7.3269			7.5099			7.1168
1984	7.1163			7.5855			7.1542
1985	7.0483			7.4253			7.2486
1986	6.8119			7.6778			7.1985
1987	7.4342			7.5355			6.8142
1988	7.1313			6.9582			7.5501
1989	7.2012			7.3467			7.1881
1990	7.0207			7.6441			7.1098
1991	7.2493			7.2544			6.8179
1992	7.1618			7.2785			6.4804
1993	7.152			6.9517			6.8833
1994	6.9338			7.3874			7.1267
1995	7.1785			7.5868			6.6686
1996	6.8355			6.9812			7.0494
1997	6.9976			7.2685			6.6221
1998	7.1058			7.2942			6.0091
1999	7.0476			6.4444			6.3791
[truncated: 31,002 more rows]

## Sheet: fluct
	nfk			w14f			wt					PSII
	BB	SS		BB	SS		BB	SS				nfk	w14f	wt
1	13.0222	13.5501		7.0642	7.5118		10.8804	12.1222			BB	0.732933	0.707261	0.729738
2	11.8947	12.2263		6.1519	7.235		9.6926	9.2825			SS	1.03343	1.00117	1.03164
3	10.8512	11.1436		4.77	4.8607		8.7826	9.7581
4	10.0204	10.2286		4.06	5.417		8.5912	10.2442				14
5	10.1226	11.1428		3.4534	5.174		7.8132	9.9298				nfk	w14f	wt
6	9.3215	10.1411		2.8619	3.5707		6.4447	7.8914			BB	1.2781	1.1195	0.8472
7	8.8756	10.9		2.6483	3.235		5.7527	8.3067			SS	3.0579	2.5329	0.9414
8	7.2096	8.5159		2.8173	5.0773		5.5317	8.7987
9	5.7593	8.0824		2.3482	3.5409		4.1404	6.2379
10	3.4073	3.3047		2.0179	2.6059		2.9165	3.048
11	2.0721	2.4325		1.5152	1.6416		1.7569	1.9838
12	1.6254	2.2964		1.2883	1.5142		1.1388	1.3179
13	1.4868	2.4778		1.2617	1.9576		1.0132	1.752
14	1.2781	3.0579		1.1195	2.5329		0.8472	0.9414
15	1.0498	1.3461		0.9447	1.4564		0.793	1.1291
16	1.0429	2.1112		0.8947	1.4383		0.7848	2.2232
17	0.8478	1.4725		0.849	1.4341		0.703	1.27
18	0.6821	1.0723		0.7184	0.8429		0.6445	0.7414
19	0.6951	1.5274		0.6805	0.8625		0.6807	1.4238
20	0.6638	1.1859		0.721	1.1501		0.6527	1.0369
21	0.542	0.7941		0.6344	0.8785		0.5786	0.6625
22	0.5251	0.5749		0.5816	0.6045		0.5828	0.6094
23	0.5874	0.8102		0.6186	0.818		0.6475	0.8162
24	0.6004	0.755		0.588	0.8188		0.6872	0.8282
25	0.6619	1.5033		0.644	1.4231		0.7666	1.5395
26	0.5649	0.8318		0.5822	1.3584		0.665	1.0814
27	0.4862	0.5044		0.5306	0.5448		0.5998	1.5619
28	0.4719	0.6546		0.5927	0.7697		0.5688	0.9162
29	0.4311	0.4387		0.4805	0.4764		0.4784	0.4714
30	0.4451	0.562		0.4657	0.5589		0.4615	0.5946
31	0.4501	0.925		0.4705	0.6716		0.455	0.5788
32	0.4758	0.5504		0.4883	0.5229		0.4733	0.5125
33	0.4474	1.0788		0.4521	1.054		0.4409	1.0989
34	0.5002	0.6222		0.4789	0.6869		0.472	0.6677
35	0.5455	0.635		0.5258	0.52		0.5262	0.5192
36	0.4571	0.6756		0.4625	0.5399		0.4643	0.5786
37	0.4685	0.529		0.4249	0.5045		0.4296	0.5183
38	0.4962	0.4286		0.4339	0.4377		0.4471	0.4389
39	0.4622	0.5146		0.4459	0.5189		0.4571	0.5216
40	0.4068	0.7668		0.4124	0.6922		0.4177	0.7438
41	0.4125	0.4897		0.4187	0.4882		0.4242	0.5096
42	0.4405	0.4338		0.4441	0.4566		0.4619	0.445
43	0.4664	0.4844		0.4708	0.5421		0.4845	0.513
44	0.4253	0.6398		0.4418	0.6126		0.4403	0.6379
45	0.4195	0.4965		0.4352	0.504		0.4339	0.5112
46	0.4464	0.4878		0.451	0.4956		0.4565	0.507
47	0.4305	0.605		0.4342	0.6109		0.4436	0.619
48	0.4035	0.5914		0.4082	0.6624		0.4147	0.6896
49	0.4401	0.4355		0.4454	0.435		0.4483	0.451
50	0.4305	0.4702		0.4352	0.6263		0.4379	0.4792
51	0.4062	0.5575		0.4029	0.5635		0.4141	0.5219
52	0.3913	0.663		0.393	0.8344		0.3988	0.6793
53	0.4301	0.4844		0.443	0.4849		0.4308	0.478
54	0.4658	0.5584		0.4855	0.5696		0.4699	0.5557
55	0.4177	0.4356		0.4261	0.458		0.4218	0.472
56	0.4055	0.4141		0.4206	0.4265		0.4154	0.432
57	0.3717	0.4215		0.3873	0.4462		0.3904	0.4876
58	0.3469	0.552		0.3486	0.5426		0.365	0.5897
59	0.3639	0.8044		0.3639	0.7355		0.3837	0.5729
60	0.3619	0.5626		0.3589	0.5525		0.3728	0.6773
61	0.3777	0.8239		0.3703	1.0261		0.417	0.5254
62	0.4244	0.8712		0.4127	0.8304		0.4442	0.8963
63	0.406	0.484		0.4261	0.4844		0.4241	0.4904
64	0.4197	0.6361		0.4239	0.6967		0.4009	0.6466
65	0.4005	0.9707		0.399	0.9908		0.4083	0.9429
66	0.4349	0.4854		0.4214	0.486		0.4385	0.4554
67	0.3945	0.5222		0.3904	0.5058		0.4062	0.5133
68	0.4779	1.4802		0.4667	1.3434		0.4814	1.1243
69	0.4539	0.6509		0.4485	1.1344		0.4794	0.9394
70	0.4002	0.498		0.3911	0.4349		0.4082	0.5374
71	0.462	0.4467		0.4514	0.4104		0.4632	0.4286
72	0.5559	1.0452		0.5442	0.8621		0.5367	1.0528
73	0.6413	0.5144		0.6528	0.4836		0.6279	0.5276
74	0.5826	0.8779		0.5761	0.4081		0.6103	0.4657
75	0.4478	0.4835		0.4133	0.4397		0.4276	0.4637
76	0.402	0.4513		0.3876	0.4504		0.414	0.4572
77	0.4216	0.4242		0.401	0.432		0.4331	0.4341
78	0.3898	0.4436		0.3815	0.4488		0.4069	0.4326
79	0.4026	0.7831		0.3866	0.7375		0.4055	0.824
80	0.4137	0.4253		0.3917	0.4322		0.4067	0.4571
81	0.517	0.4355		0.4343	0.4163		0.4754	0.4423
82	0.3681	0.4951		0.3648	0.5527		0.3768	0.526
83	0.378	0.7357		0.3796	1.0132		0.3843	0.6706
84	0.4032	0.6781		0.4008	0.6911		0.3976	0.5466
85	0.4161	0.4551		0.4197	0.4848		0.4363	0.5941
86	0.3836	0.8059		0.3913	0.8021		0.4038	0.7564
87	0.375	0.8344		0.4064	0.5462		0.3837	0.5517
88	0.4153	0.4967		0.4566	0.5024		0.4153	0.4983
89	0.4172	0.7819		0.4759	0.6375		0.4045	0.9642
90	0.4608	0.6738		0.5185	0.6923		0.4475	0.7133
91	0.4175	1.2216		0.4584	1.14		0.4017	1.3672
92	0.4133	0.6238		0.4673	0.6181		0.3977	0.712
93	0.4613	0.8213		0.4795	0.8429		0.4399	1.012
94	0.426	0.7968		0.4457	0.8277		0.4349	0.8924
95	0.4352	1.2055		0.4563	1.2117		0.4581	1.2123
96	0.4795	1.0171		0.503	1.0525		0.5225	1.105
97	0.5814	0.8397		0.5914	0.8314		0.6713	1.1542
98	0.658	0.5715		0.6085	0.5729		0.7846	0.5211
99	0.6284	0.4994		0.618	0.5104		0.7482	0.506
100	0.6998	0.4684		0.6956	0.4736		0.8501	0.469
101	0.5818	0.5986		0.5736	0.5639		0.6911	0.6763
102	0.5409	0.4534		0.5424	0.4588		0.585	0.4625
103	0.4952	0.4631		0.5034	0.4588		0.5603	0.4916
104	0.4612	0.6166		0.4509	0.688		0.5365	0.5462
105	0.4382	0.56		0.4396	0.8509		0.4593	0.5475
106	0.459	0.4219		0.5047	0.4394		0.4699	0.4335
107	0.3892	0.5271		0.3951	0.5496		0.4112	0.5556
108	0.4082	0.9598		0.4104	0.9574		0.4452	0.7991
109	0.4442	0.4123		0.4329	0.4268		0.4689	0.4233
110	0.4276	0.4789		0.4204	0.5308		0.438	0.5172
111	0.3997	0.5417		0.4127	0.5469		0.409	0.5665
112	0.384	1.1068		0.3888	1.1464		0.3904	1.1319
113	0.4196	0.426		0.4496	0.4282		0.4183	0.4371
114	0.415	0.4347		0.4656	0.4553		0.4146	0.4517
115	0.381	0.4622		0.3993	0.4692		0.3889	0.4727
116	0.3895	0.4364		0.4049	0.4297		0.399	0.4442
117	0.4138	0.5415		0.4316	0.4956		0.4305	0.5136
118	0.3875	0.4176		0.4038	0.4444		0.4021	0.4414
119	0.3692	0.6566		0.3839	0.5568		0.3811	0.59
120	0.4066	0.5112		0.4221	0.4633		0.4206	0.5073
121	0.4146	0.6877		0.4313	0.4535		0.4312	0.4539
122	0.4008	0.4249		0.4095	0.4431		0.4144	0.4615
123	0.378	0.4646		0.3834	0.4442		0.3912	0.9829
124	0.3857	0.5009		0.3888	0.4544		0.3978	0.5217
125	0.3919	0.4942		0.392	0.4811		0.3953	0.5058
126	0.3889	0.7654		0.3845	0.5758		0.3908	0.8027
127	0.4009	0.625		0.3853	0.568		0.3999	0.7188
128	0.3965	0.5742		0.3892	0.4582		0.3929	0.5442
129	0.377	0.639		0.377	0.4889		0.3788	0.565
130	0.4282	0.4907		0.4073	0.4477		0.4206	0.4819
131	0.4044	0.5593		0.3795	0.4439		0.3951	0.4865
132	0.3887	0.517		0.3758	0.451		0.3882	0.4921
133	0.4034	0.4933		0.392	0.4561		0.4159	0.4908
134	0.4188	0.4611		0.4004	0.4415		0.4633	0.4593
135	0.4456	0.4431		0.4252	0.4473		0.4875	0.4577
136	0.4663	0.4279		0.4653	0.4134		0.5029	0.4311
137	0.5029	0.4616		0.4931	0.4551		0.563	0.4695
138	0.4836	0.4853		0.4654	0.4845		0.5429	0.4989
139	0.4635	0.4814		0.4262	0.4825		0.4994	0.5071
140	0.466	0.4326		0.3914	0.4309		0.4426	0.4347
141	0.547	0.4059		0.4249	0.409		0.4697	0.4468
142	0.4121	0.4437		0.3708	0.4537		0.3983	0.4555
143	0.4445	0.8706		0.3775	0.9016		0.4048	0.6195
144	0.4343	0.3895		0.3889	0.3988		0.42	0.4049
145	0.4146	0.432		0.3862	0.4333		0.4131	0.5159
146	0.4193	0.4845		0.4021	0.5023		0.4214	0.4949
147	0.3788	0.6346		0.3724	0.6383		0.3915	0.658
148	0.3814	0.5131		0.3755	0.5603		0.392	0.5521
149	0.3786	0.3647		0.3735	0.3588		0.3907	0.3738
150	0.3725	0.4894		0.3725	0.4619		0.3897	0.4967
151	0.3645	0.6778		0.3665	0.674		0.3791	0.6552
152	0.3577	0.5041		0.3587	0.4567		0.3673	0.5313
153	0.3808	0.4531		0.3851	0.7449		0.3925	0.4308
154	0.3878	0.6941		0.3981	0.7179		0.4009	0.6954
155	0.3645	0.4259		0.3783	0.6561		0.379	0.4373
156	0.3685	0.4522		0.379	0.3819		0.3856	0.4441
157	0.3915	0.7556		0.3993	0.7389		0.401	0.7198
158	0.4553	0.4043		0.4706	0.4091		0.4718	0.4112
159	0.4006	0.4401		0.4217	0.4563		0.4165	0.4716
160	0.3632	0.4261		0.3853	0.4093		0.3761	0.4154
161	0.3544	0.3923		0.3525	0.5212		0.3591	0.3955
162	0.4318	0.3909		0.4255	0.3889		0.4337	0.3981
163	0.4737	0.3817		0.4872	0.3831		0.4647	0.3927
164	0.4241	0.464		0.4346	0.4968		0.4053	0.4649
165	0.3999	0.4523		0.3992	0.4438		0.3739	0.4575
166	0.4216	0.46		0.4608	0.5037		0.3927	0.5097
167	0.3866	0.4378		0.4286	0.4612		0.3699	0.4723
168	0.431	0.4362		0.452	0.4877		0.4106	0.4383
169	0.4156	0.4058		0.4372	0.4178		0.394	0.4164
170	0.3984	0.3779		0.4007	0.3914		0.3937	0.3816
171	0.4041	0.4788		0.4227	0.4961		0.406	0.4787
172	0.3605	0.3756		0.3635	0.5657		0.3684	0.513
173	0.3836	0.3717		0.3904	0.3666		0.3914	0.3684
174	0.3695	0.4252		0.3709	0.4132		0.3811	0.401
175	0.3688	0.3732		0.3593	0.3769		0.3729	0.3816
176	0.3506	0.4448		0.337	0.447		0.3511	0.4478
177	0.3417	0.7509		0.3328	0.5312		0.3473	0.5734
178	0.3476	0.4959		0.3427	0.469		0.3584	0.5107
179	0.3279	0.5577		0.329	0.5583		0.3386	0.5528
180	0.3352	1.0371		0.3385	0.7888		0.3463	1.1645
181	0.3754	0.3588		0.3847	0.3578		0.3795	0.3688
182	0.3392	0.4425		0.3528	0.4305		0.3551	0.4446
183	0.3413	1.082		0.3548	0.5961		0.3602	0.9259
184	0.3533	0.4073		0.3758	0.3932		0.3699	0.3959
185	0.3402	0.5084		0.3689	0.492		0.355	0.482
186	0.3406	0.4425		0.3664	0.4377		0.3502	0.4476
187	0.3547	0.5191		0.3821	0.4913		0.3613	0.5034
188	0.3903	0.4112		0.4156	0.4075		0.3968	0.4202
189	0.3659	0.839		0.357	0.7884		0.3509	0.7902
190	0.3279	0.6511		0.3261	0.6341		0.3275	0.6661
191	0.3347	0.4518		0.3339	0.4711		0.3362	0.4546
192	0.3241	0.4186		0.3265	0.433		0.335	0.4381
193	0.344	1.3282		0.3442	0.9997		0.3537	1.2493
194	0.3736	0.7655		0.3678	0.879		0.372	0.753
195	0.3795	0.5706		0.3709	0.4864		0.3756	0.7559
196	0.3996	1.1344		0.3796	0.5986		0.4014	1.0192
197	0.3899	0.4623		0.3692	0.503		0.3881	0.522
198	0.3579	0.4258		0.3477	0.4785		0.357	0.4476
199	0.387	0.5794		0.364	1.0294		0.3746	0.7319
200	0.4337	0.6807		0.3964	0.7871		0.4166	0.7317
201	0.389	0.5137		0.3715	0.5289		0.3835	0.511
202	0.369	0.7587		0.3656	0.8492		0.3601	0.856
203	0.4043	1.1816		0.4024	0.9653		0.3923	1.7412
204	0.408	1.3423		0.401	1.1897		0.4049	1.6981
205	0.3813	0.6656		0.3766	0.6939		0.3852	1.779
206	0.3861	1.368		0.3802	1.5317		0.3868	1.5122
207	0.4148	1.6902		0.4108	1.9493		0.414	2.1573
208	0.4119	1.4364		0.4142	1.4319		0.4201	1.4897
209	0.3696	1.7483		0.3715	1.6196		0.3805	1.5218
210	0.3721	0.7399		0.3774	0.7866		0.3789	0.7836
211	0.3953	0.6188		0.4078	0.6697		0.3988	0.8041
212	0.3953	0.5486		0.4054	0.6976		0.4021	0.6281
213	0.3884	1.2407		0.4101	2.1805		0.4089	1.1033
214	0.4223	0.5307		0.4238	0.5567		0.4213	0.5569
215	0.4506	1.611		0.4544	2.0609		0.4342	1.6169
216	0.3992	0.6231		0.4139	0.6243		0.4166	0.6154
217	0.4119	0.7423		0.4083	0.627		0.4785	0.773
218	0.4146	2.1572		0.438	2.2662		0.5153	1.795
219	0.388	2.2624		0.4422	2.0355		0.448	1.915
220	0.4001	0.9429		0.4475	0.5475		0.4249	0.837
221	0.4048	0.68		0.4435	0.6113		0.4292	0.837
222	0.4379	0.6722		0.4534	0.6077		0.4773	0.6351
223	0.4469	0.6855		0.4602	0.6846		0.5223	0.67
224	0.4735	1.3029		0.4801	0.8804		0.6218	1.2335
225	0.5216	1.0223		0.5733	0.8282		0.7947	0.984
226	0.6339	0.6003		0.6655	0.5339		1.1457	0.5784
227	0.6173	0.587		0.6726	0.5413		1.1275	0.539
228	0.7605	1.442		0.884	1.1306		1.1828	0.9199
229	0.925	0.4869		1.0954	0.4985		1.4324	0.7764
230	1.1205	0.7644		1.2129	0.8018		1.2336	0.8241
231	0.6819	0.5786		0.7135	0.6088		0.7843	0.6378
232	0.6048	0.7236		0.6478	0.605		0.6386	0.8263
233	0.5093	1.6794		0.5557	1.229		0.6316	1.8381
234	0.496	1.5254		0.5748	1.5712		0.5614	1.5091
235	0.5567	1.8933		0.6299	2.0603		0.631	2.6567
236	0.5746	1.5909		0.6045	3.0709		0.6611	4.3113
237	0.5672	1.3242		0.6111	1.4276		0.6355	3.0166
238	0.5815	2.2822		0.5906	1.5516		0.6337	3.8634
239	0.6586	1.9111		0.6428	1.5913		0.6738	1.638
240	0.855	2.6514		0.7486	2.0259		0.8248	1.8789
241	0.804	0.8798		0.6308	0.6154		0.8029	0.7663
242	1.0033	1.3909		0.7464	0.668		0.9864	1.0255
243	0.9409	0.8317		0.6015	0.4519		0.844	1.0094
244	0.7701	1.0751		0.5557	0.8354		0.771	0.9675
245	0.5719	1.2721		0.4995	0.9418		0.67	0.9262
246	0.5505	1.0729		0.4908	0.5247		0.557	0.6107
247	0.539	0.6545		0.4869	0.5966		0.5138	0.6391
248	0.6149	1.2082		0.5416	1.1754		0.5679	1.0952
249	0.5978	0.899		0.551	0.8594		0.5803	0.872
250	0.5491	0.5606		0.5061	0.5131		0.5369	0.556
251	0.5472	0.505		0.5065	0.5363		0.5133	0.5119
252	0.5775	0.6079		0.5499	0.5809		0.5354	0.587
253	0.5719	0.4687		0.561	0.4691		0.55	0.4796
254	0.5089	0.4349		0.4725	0.4365		0.5231	0.455
255	0.554	0.5203		0.5094	0.5744		0.5721	0.5294
256	0.6458	0.4412		0.6238	0.4267		0.6911	0.4459
257	0.5889	0.4562		0.5479	0.4485		0.6257	0.4712
258	0.607	1.156		0.5182	1.0217		0.6523	1.1382
259	0.8599	0.527		0.7588	0.5006		0.9357	0.5175
260	1.0423	0.4281		1.0893	0.4211		1.1149	0.4352
261	1.2932	0.472		1.4455	0.8309		1.7856	0.499
262	1.2197	0.4016		1.2501	0.389		1.9877	0.3978
263	1.1857	0.406		1.2133	0.4063		2.2704	0.4159
264	1.1715	0.4136		0.986	0.4099		2.3695	0.4299
265	1.5427	0.4083		1.0139	0.4046		1.3064	0.41
266	1.7007	0.3989		1.0149	0.3959		1.0989	0.4063
267	0.9793	0.5114		0.5708	0.5077		0.6779	0.531
268	0.8472	0.5793		0.4829	0.4854		0.5688	0.5156
269	0.6179	0.6044		0.48	0.5922		0.5545	0.6143
270	0.5819	0.5385		0.4984	0.4776		0.5408	0.4244
271	0.5904	0.9379		0.4769	0.6806		0.4905	0.4921
272	0.5661	0.4196		0.4431	0.4357		0.4692	0.4019
273	0.4906	0.5259		0.4351	0.5134		0.4501	0.4786
274	0.4771	0.4419		0.4454	0.5098		0.4529	0.454
275	0.4591	0.5304		0.4318	0.5632		0.4475	0.5241
276	0.4884	0.7336		0.4849	0.5414		0.4965	0.9703
277	0.4426	0.6013		0.4558	0.6686		0.456	0.503
278	0.4062	1.0394		0.4128	1.121		0.4182	0.7806
279	0.3925	0.5744		0.3873	0.6866		0.4066	0.5496
280	0.382	0.5545		0.3752	0.6067		0.4018	0.5131
281	0.3936	0.8386		0.379	0.8456		0.4058	0.8042
282	0.4123	1.2792		0.391	1.4418		0.4139	1.3276
283	0.3895	1.1071		0.3775	1.1015		0.3965	0.8038
284	0.3745	0.8136		0.3732	0.7961		0.3889	0.7143
285	0.4188	0.9034		0.3985	1.0346		0.4222	0.8825
286	0.4173	0.4499		0.397	0.536		0.4162	0.4616
287	0.3669	0.4767		0.36	0.4686		0.3729	0.469
288	0.375	0.4473		0.3729	0.4845		0.3867	0.4839
289	0.3598	0.4269		0.3509	0.4625		0.366	0.4355
290	0.3483	0.6232		0.3397	0.6199		0.3494	0.5651
291	0.4019	0.4667		0.3986	0.4686		0.411	0.4633
292	0.3634	0.4096		0.3629	0.4427		0.374	0.4238
293	0.3547	0.5063		0.3479	1.415		0.3577	0.4887
294	0.3728	0.4287		0.3687	0.4862		0.3821	0.4299
295	0.3787	0.3996		0.3713	0.4354		0.3803	0.3917
296	0.4358	0.6883		0.4035	1.1262		0.415	0.4491
297	0.4036	0.5392		0.3865	0.611		0.3916	0.6452
298	0.3743	0.6919		0.3566	0.8927		0.3548	0.8192
299	0.4175	0.461		0.382	0.599		0.3794	0.4293
300	0.4146	0.7847		0.4013	0.8645		0.3955	0.757
301	0.3836	0.4299		0.397	0.436		0.3718	0.427
302	0.4188	0.5204		0.4385	0.4437		0.4006	0.4538
303	0.3935	0.6036		0.4174	0.5128		0.3886	0.5203
304	0.5713	0.4843		0.4946	0.4699		0.5323	0.4573
305	0.531	0.5299		0.533	0.433		0.4932	0.4956
306	0.483	0.5159		0.5003	0.4128		0.442	0.4666
307	0.5003	1.156		0.55	1.0498		0.4533	0.6925
308	0.5089	0.576		0.5787	0.5315		0.4559	0.5045
309	0.576	0.6404		0.6171	0.6215		0.5112	0.6242
310	0.5768	0.6601		0.622	1.3238		0.5359	1.0619
311	0.5836	0.3938		0.6742	0.4762		0.5985	0.9385
312	0.574	0.4927		0.6976	0.7705		0.5679	0.9331
313	0.5999	0.5861		0.6313	0.5656		0.5084	0.4967
314	0.5085	1.0554		0.495	0.9913		0.4657	0.8638
315	0.4298	0.6078		0.4764	0.599		0.4219	0.6342
316	0.3793	0.5464		0.4308	0.594		0.3799	0.5941
317	0.39	0.5913		0.4043	0.5374		0.3959	0.6921
318	0.371	0.6244		0.3906	0.6087		0.3863	1.0001
319	0.368	0.5044		0.3866	0.5503		0.3793	0.9395
320	0.3908	0.4501		0.4072	0.4899		0.3881	0.5647
321	0.3593	0.5125		0.3788	0.5365		0.3634	0.5993
322	0.3464	0.5606		0.3735	0.6007		0.3486	0.6455
323	0.405	0.5393		0.4364	0.5468		0.3996	0.5606
324	0.3809	0.8961		0.4184	0.9554		0.3769	0.9426
325	0.3589	1.6683		0.3909	1.628		0.3561	1.6485
326	0.372	0.6156		0.4159	0.8708		0.3623	0.7995
327	0.4233	0.6504		0.4713	0.6351		0.4383	0.6356
328	0.412	0.5841		0.4327	0.6028		0.4518	0.6047
329	0.3781	0.6691		0.4267	0.6576		0.3711	0.6646
330	0.4248	0.5541		0.4797	0.5493		0.3938	0.532
331	0.4241	0.5141		0.4237	0.5163		0.4111	0.5205
332	0.3902	0.4973		0.3714	0.5076		0.3806	0.5298
333	0.5247	0.4459		0.4685	0.4533		0.4786	0.4529
334	0.5144	0.5712		0.4547	0.5481		0.4266	0.5361
335	0.4524	0.9229		0.4523	1.8124		0.4425	1.0889
336	0.4964	0.4478		0.4241	0.4767		0.4304	0.4808
337	0.5232	0.4706		0.4201	0.5103		0.3953	0.4884
338	0.5696	0.5222		0.4374	0.5641		0.4019	0.5416
339	0.4662	1.2547		0.4903	1.2777		0.4413	1.1983
340	0.5056	0.5079		0.6029	0.5818		0.6092	0.6018
341	0.4065	0.5317		0.6138	0.5972		0.657	0.5676
342	0.4227	0.6147		0.5692	0.7141		0.5704	0.6869
343	0.5092	0.5829		0.6444	0.6745		0.5097	0.6347
344	0.6286	0.9469		0.5454	0.8283		0.4275	0.6953
345	0.9054	0.8811		0.8296	1.0445		0.815	1.1368
346	0.5786	0.5437		0.5749	0.7282		0.5928	0.6288
347	0.4987	0.701		0.5069	1.1289		0.5449	1.093
348	0.4857	0.9295		0.5246	1.1798		0.5512	1.2385
349	0.4821	0.5216		0.5031	0.6059		0.5709	0.5803
350	0.4476	0.6651		0.474	1.4531		0.5426	1.3829
351	0.4605	0.6709		0.5086	0.9997		0.5691	0.8444
352	0.448	0.6661		0.4871	0.8315		0.5631	1.0629
353	0.4806	0.6187		0.5236	0.7232		0.5922	0.675
354	0.5142	1.0062		0.5481	1.0261		0.5843	1.0519
355	0.5349	0.7991		0.5577	0.8515		0.5721	0.8258
356	0.6545	0.9772		0.6827	0.8213		0.6897	1.0073
357	0.707	1.6029		0.7208	1.3132		0.7379	0.9646
358	0.5568	0.8918		0.5612	1.0733		0.5743	0.9251
359	0.5344	0.9493		0.5246	1.0287		0.5289	0.8136
360	0.5315	0.7102		0.5175	0.6669		0.5205	0.6514
361	0.4884	0.5666		0.4806	0.5518		0.4917	0.5645
362	0.4669	0.5655		0.4578	0.5328		0.4661	0.5457
363	0.4697	0.5565		0.4614	0.9817		0.4626	0.9672
364	0.4717	0.4788		0.4736	0.5041		0.478	0.4935
365	0.4484	0.5066		0.4634	0.4625		0.4725	0.4663
366	0.4395	0.5457		0.4596	0.5745		0.453	0.5666
367	0.4556	0.8357		0.4924	0.9068		0.4635	0.878
368	0.4654	0.7112		0.5206	0.8119		0.4863	0.7555
369	0.4428	1.0052		0.4852	1.0912		0.4764	1.0565
370	0.45	0.7652		0.4995	1.1867		0.4765	1.1689
371	0.491	0.5384		0.5449	0.5981		0.5175	0.6091
372	0.5023	0.4897		0.5735	0.5074		0.5456	0.5182
373	0.4643	0.5516		0.5454	0.7542		0.5112	0.7601
374	0.4905	0.521		0.5741	0.5604		0.5357	0.5949
375	0.5367	0.5185		0.6087	0.4587		0.5852	0.508
376	0.5317	0.5808		0.6127	1.015		0.5674	0.783
377	0.5469	0.6986		0.6273	0.8381		0.5701	0.9233
378	0.546	1.2958		0.6649	1.6331		0.5957	1.5306
379	0.596	0.6938		0.689	0.9622		0.6111	0.7948
380	0.5659	0.7271		0.6925	0.9262		0.5833	0.843
381	0.5309	0.9433		0.7233	1.6322		0.6062	1.3458
382	0.5739	0.7158		0.7874	0.9801		0.6476	1.0132
383	0.5661	0.9798		0.7795	1.277		0.6252	1.2325
384	0.531	1.3748		0.7401	1.6421		0.6	1.5802
385	0.5683	1.398		0.857	1.7986		0.7279	1.9554
386	0.6599	2.3398		0.9272	3.8434		0.8154	2.826
387	0.5966	1.8382		0.7575	3.8949		0.673	2.2652
388	0.5858	1.8301		0.7031	3.5343		0.6344	2.1792
389	0.5816	1.3126		0.6282	1.9859		0.6096	1.4712
390	0.7145	0.8486		0.7578	1.2225		0.7246	0.9779
391	0.7771	1.1859		0.7696	1.0647		0.7343	0.9618
392	0.6851	0.7166		0.7521	0.7662		0.6462	0.7943
393	0.6951	0.6422		0.7545	0.741		0.6667	0.6713
394	0.645	0.632		0.6407	0.7593		0.609	0.7306
395	0.5569	0.6821		0.5458	1.1426		0.5416	1.0566
396	0.4891	0.604		0.4848	0.7019		0.4816	0.6594
397	0.4865	0.6156		0.4761	0.77		0.4706	0.7073
398	0.4622	1.0688		0.4816	1.5406		0.4763	1.602
399	0.4552	0.5844		0.4691	0.6841		0.4576	0.6445
400	0.4314	0.4812		0.4363	0.5541		0.4391	0.5202
401	0.4685	0.8691		0.4919	0.8599		0.4922	0.8825
402	0.4966	0.7294		0.5388	0.8017		0.5518	0.77
403	0.4988	0.6838		0.5517	0.8433		0.5553	0.7256
404	0.5293	0.9371		0.5735	0.9062		0.5623	1.0175
405	0.4823	0.8084		0.5479	0.8529		0.5465	0.846
406	0.4671	0.6078		0.5607	0.6412		0.5594	0.6548
407	0.4617	1.7029		0.4981	1.4057		0.5057	1.3903
408	0.4578	1.2099		0.483	1.1998		0.4955	1.0198
409	0.4774	0.6048		0.536	0.6061		0.5422	0.5953
410	0.5047	0.5641		0.5298	0.5836		0.5631	0.5753
411	0.4868	1.2745		0.4705	1.2308		0.5024	1.1308
412	0.5405	0.6965		0.5717	0.7126		0.5688	0.702
413	0.6646	0.558		0.6981	0.5462		0.6793	0.5335
414	0.6453	0.6289		0.7677	0.6487		0.7234	0.655
415	0.7545	0.8494		1.002	0.9652		0.9061	1.0558
416	0.689	0.8906		0.7997	0.9051		0.7681	1.2534
417	0.6858	0.7189		0.8413	0.7318		0.7777	0.7204
418	0.7677	0.8024		1.1486	0.8241		0.9389	0.846
419	0.846	0.8188		1.353	0.7814		1.1191	0.796
420	0.8684	1.213		1.3231	1.1541		1.0952	1.1201
421	0.7451	0.7609		0.9338	0.8066		0.8931	0.7476
422	0.829	0.7682		0.99	0.7972		0.9409	0.7328
423	0.9147	0.9898		1.1449	1.2687		1.1306	1.0057
424	1.0996	1.458		1.4698	1.7249		1.6149	1.4017
425	1.2446	1.4737		1.6442	2.0616		1.7952	1.3132
426	1.1334	2.6573		1.8481	3.4096		1.5747	3.0213
427	1.2229	1.5167		2.3635	1.6129		1.6274	1.5324
428	1.2393	2.4499		3.1391	2.5218		1.7013	2.4993
429	1.0879	1.0537		2.6836	1.1086		1.4065	1.145
430	0.952	0.959		1.7933	1.5498		1.2074	1.2057
431	0.8407	0.8415		1.1759	0.8761		1.0109	0.9198
432	0.7883	0.6668		1.0099	0.6317		0.9424	0.6031
433	0.6877	0.7871		0.7894	0.6892		0.7774	0.7914
434	0.6387	0.7088		0.7112	0.6691		0.6963	0.6771
435	0.5821	0.8967		0.6625	0.8989		0.6256	0.8476
436	0.5501	1.0035		0.6733	0.9834		0.6271	1.0469
437	0.5837	0.6752		0.7459	0.582		0.6643	0.6101
438	0.5742	1.1457		0.707	0.6778		0.6439	0.9654
439	0.5279	0.5291		0.6188	0.5198		0.5801	0.5096
440	0.5666	0.646		0.6833	1.0632		0.6384	0.9331
441	0.6002	1.1246		0.73	1.137		0.6906	1.1564
442	0.5502	1.3266		0.6531	1.0228		0.6102	1.2388
443	0.5201	0.5234		0.603	0.5171		0.5847	0.5706
444	0.5835	1.235		0.6447	1.1954		0.6241	1.2394
445	0.6097	1.2427		0.6755	0.7316		0.6337	1.1062
446	0.5627	0.4786		0.6388	0.5022		0.6116	0.5325
447	0.56	1.0694		0.6367	1.1199		0.6088	0.9814
448	0.6198	0.577		0.651	0.6323		0.6438	0.5883
449	0.5947	0.6108		0.6099	0.6413		0.6181	0.6356
450	0.5636	1.0958		0.5683	1.2409		0.5776	1.0912
451	0.5998	0.5566		0.5972	0.6042		0.601	0.5504
452	0.6041	0.8776		0.6152	0.8739		0.6042	0.6248
453	0.5688	0.6701		0.578	0.6566		0.5661	0.6399
454	0.5658	1.9897		0.5876	1.3949		0.5668	1.4946
455	0.6155	2.5748		0.6488	2.1053		0.6224	1.2557
456	0.5999	0.7673		0.6219	0.8159		0.5982	0.6489
457	0.5573	0.9093		0.5597	0.913		0.5473	0.8507
458	0.5661	0.6031		0.5842	0.6059		0.5725	0.5883
459	0.6442	1.0393		0.6681	1.0127		0.6558	1.0216
460	0.6522	0.5168		0.6433	0.5217		0.6464	0.5469
461	0.6176	0.842		0.6095	0.9319		0.6173	0.9054
462	0.6989	0.6108		0.655	0.5883		0.6948	0.6374
463	0.6924	0.5535		0.6535	0.5844		0.6534	0.5741
464	0.7321	0.6701		0.6827	0.7796		0.6744	0.6906
465	0.6886	1.0166		0.6751	1.6703		0.6536	1.0895
466	0.7953	1.1097		0.8064	1.0673		0.7467	1.0833
467	0.876	1.0119		0.9945	0.9578		0.8125	0.8482
468	1.0567	1.7003		1.2037	1.6857		0.9809	1.6473
469	1.478	0.7981		1.7948	0.785		1.3392	0.7892
470	1.6122	0.6798		1.7196	0.9065		1.538	0.7123
471	1.3846	0.8129		1.4514	0.8548		1.4064	0.8415
472	1.0996	0.7031		1.1652	0.7295		1.122	0.703
473	0.945	1.0019		1.0006	1.0774		1.0094	1.0159
474	0.9071	0.8201		1.0326	0.8944		1.017	0.8036
475	0.7752	0.7854		1.0134	0.8377		0.8544	0.7704
476	0.733	1.6248		0.6891	1.6169		0.6426	1.3223
477	0.6119	0.6463		0.5699	0.6625		0.5485	0.6632
478	0.565	0.7046		0.5214	0.6226		0.539	0.702
479	0.636	0.6119		0.5763	0.6075		0.5677	0.6645
480	0.6277	0.6311		0.5557	0.6668		0.5448	0.6594
481	0.5842	0.688		0.5311	0.7584		0.526	0.7736
482	0.5447	0.7635		0.5049	0.7694		0.5059	0.7499
483	0.534	0.6282		0.5066	0.6297		0.5068	0.6276
484	0.54	0.5785		0.505	0.5856		0.501	0.6967
485	0.5051	0.5298		0.4973	0.5383		0.4985	0.5337
486	0.5006	0.492		0.5148	0.5104		0.5379	0.5318
487	0.5297	0.4209		0.5335	0.4571		0.5605	0.4706
488	0.5358	0.5475		0.5285	0.5792		0.5649	0.5551
489	0.5013	0.5528		0.5018	0.5717		0.5505	0.5654
490	0.5108	0.5231		0.5164	0.5414		0.5615	0.5667
491	0.5543	0.8491		0.5535	0.8359		0.5642	0.8078
492	0.5465	0.6592		0.5515	0.6531		0.5544	0.7088
493	0.4758	0.657		0.5021	0.6452		0.517	0.672
494	0.5227	1.2274		0.5516	0.845		0.5433	0.9908
495	0.5767	0.5797		0.5999	0.5896		0.5722	0.6921
496	0.5324	1.3761		0.5703	1.2437		0.5424	1.322
497	0.5411	0.7565		0.5786	0.8355		0.5541	0.786
498	0.5683	0.5783		0.5999	0.5634		0.5694	0.5737
499	0.6197	0.7345		0.613	0.8047		0.6175	0.7123
500	0.5454	1.1138		0.5754	1.5878		0.5513	1.5588
501	0.6606	0.8874		0.6374	1.0096		0.6222	0.9162
502	0.7365	0.6737		0.7306	0.6587		0.7116	0.626
503	0.8991	0.7352		0.8549	0.7316		0.8392	0.7017
504	1.1062	0.7523		0.9425	0.7289		0.8923	0.7257
505	0.9719	1.5151		1.0455	1.5503		1.0602	1.571
506	0.6899	0.9665		0.7205	1.1136		0.6468	0.7212
507	0.6488	0.8788		0.6727	0.952		0.637	0.9537
508	0.5901	1.4345		0.6132	0.9767		0.6001	1.1573
509	0.5455	1.7854		0.5599	1.7202		0.5307	1.7563
510	0.5257	0.9673		0.5421	0.9356		0.5195	0.9013
511	0.5117	1.6762		0.5187	1.4795		0.5144	1.6268
512	0.5199	1.7831		0.5219	2.0787		0.5541	2.1354
513	0.4965	1.9299		0.4947	1.1733		0.5221	1.2663
514	0.5333	1.1807		0.5347	1.3304		0.5515	0.8802
515	0.5221	0.8288		0.5559	0.7948		0.5133	0.7343
516	0.4867	1.007		0.5038	1.0787		0.5125	0.851
517	0.5826	0.7218		0.6393	0.7251		0.5983	0.5567
518	0.6426	0.527		0.7612	0.5148		0.6603	0.5421
519	0.6131	0.4936		0.6061	0.558		0.5996	0.5041
520	0.5893	0.5239		0.5706	0.5969		0.5663	0.8535
521	0.6559	0.4544		0.6154	0.4563		0.6123	0.4874
522	0.5831	0.5464		0.5741	0.4769		0.5751	0.521
523	0.6486	0.4715		0.65	0.4628		0.646	0.498
524	0.61	0.5535		0.6546	0.5157		0.6287	0.5805
525	0.6416	0.5226		0.6684	0.5209		0.6594	0.5941
526	0.6431	0.7994		0.6573	0.5468		0.6534	0.8506
527	0.5882	0.5822		0.594	0.5968		0.5994	0.6315
528	0.6562	1.0106		0.6809	1.0343		0.6504	1.068
529	0.6838	0.4434		0.7156	0.4635		0.6628	0.455
530	0.6498	0.4255		0.6637	0.4485		0.6274	0.4285
531	0.6323	0.5624		0.617	0.5808		0.6028	0.5694
532	0.5809	0.4554		0.5683	0.5153		0.5883	0.4717
533	0.5764	0.4162		0.5459	1.0381		0.579	0.4303
534	0.532	0.4519		0.5233	0.4662		0.5479	0.4609
535	0.4867	0.462		0.5078	0.4811		0.5414	0.4756
536	0.5356	0.4567		0.6049	0.4585		0.5803	0.4758
537	0.5492	0.4113		0.5917	0.443		0.574	0.4717
538	0.5673	0.4694		0.5858	0.4778		0.5651	0.5049
539	0.5177	0.6276		0.5308	0.67		0.5354	0.7181
540	0.491	0.7008		0.499	0.5782		0.5085	0.6611
541	0.479	0.5948		0.4908	0.5954		0.4919	0.6331
542	0.4831	0.5203		0.503	0.4836		0.4942	0.5107
543	0.4852	0.5643		0.5011	0.5687		0.4969	0.6795
544	0.4457	1.1802		0.4663	0.6995		0.4749	0.5152
545	0.4455	0.5311		0.4741	0.5172		0.4816	0.5335
546	0.48	0.6029		0.5082	0.5988		0.5043	0.813
547	0.5025	0.6016		0.5214	0.5179		0.5244	0.5694
548	0.4894	0.5559		0.5049	0.5348		0.5279	0.5075
549	0.5123	0.4727		0.5235	0.4536		0.5536	0.4853
550	0.5469	0.475		0.5541	0.4888		0.5812	0.5302
551	0.5593	0.4175		0.5602	0.4251		0.6176	0.4453
552	0.5411	0.5145		0.537	0.5293		0.5987	0.5274
553	0.5752	0.4821		0.5611	0.506		0.6146	0.5404
554	0.6112	0.5076		0.5944	0.8142		0.6708	0.6496
555	0.5641	0.6171		0.5564	0.7926		0.6253	0.7609
556	0.592	0.8435		0.5703	0.8419		0.6035	0.8616
557	0.6559	0.5351		0.6364	0.5512		0.6624	0.5643
558	0.6076	0.5435		0.5892	0.5413		0.5997	0.5538
559	0.5774	0.9062		0.5562	0.9817		0.5475	1.0008
560	0.6532	1.7488		0.6489	1.6832		0.6142	1.7383
561	0.7545	0.6153		0.7973	0.6415		0.7329	0.6394
562	0.6459	0.5511		0.7082	0.5695		0.6447	0.5572
563	0.6558	1.5291		0.6739	1.4978		0.63	1.4912
564	0.6652	0.8263		0.649	1.1483		0.6185	1.1912
565	0.6835	0.7191		0.6354	0.7235		0.63	0.719
566	0.7349	0.8151		0.6489	0.7474		0.6355	0.7537
567	0.7052	1.9998		0.68	2.0052		0.6507	2.0335
568	0.7455	0.9281		0.7298	0.9183		0.7311	0.9374
569	0.7733	1.031		0.7022	0.9948		0.7276	1.025
570	0.7656	1.075		0.7426	1.0717		0.7478	1.0853
571	0.9441	1.2409		0.8866	1.2232		0.8803	1.2581
572	0.9813	1.5606		0.8927	1.4891		0.8666	1.6247
573	0.779	1.1047		0.7406	1.0782		0.6926	1.1207
574	0.9228	1.3945		0.8591	1.2851		0.777	1.4209
575	0.9098	1.2613		0.9432	1.2463		0.898	1.274
576	0.6292	1.8182		0.6742	1.7719		0.6151	1.8285
577	0.5082	1.9579		0.5227	1.9376		0.5108	1.9279
578	0.4845	0.8424		0.4828	0.8262		0.4646	0.8426
579	0.4701	0.7394		0.4557	0.7433		0.4688	0.7447
580	0.4252	1.0622		0.4401	1.1003		0.4587	1.1173
581	0.4046	0.837		0.4323	0.8212		0.4365	0.8213
582	0.414	0.6493		0.4376	0.6587		0.46	0.6512
583	0.4335	0.7167		0.4311	0.7246		0.4697	0.6992
584	0.4325	1.6168		0.4185	1.5624		0.4552	1.5277
585	0.4303	0.6219		0.4172	0.6322		0.4574	0.61
586	0.4852	0.5805		0.4612	0.6108		0.5589	0.5816
587	0.4426	0.5421		0.4561	0.5555		0.4914	0.5363
588	0.4211	0.5516		0.4271	0.5726		0.4419	0.5488
589	0.4169	0.5075		0.4264	0.5148		0.4355	0.48
590	0.4323	0.4693		0.4539	0.4825		0.4615	0.4723
591	0.3929	0.4858		0.4266	0.4982		0.4105	0.5176
592	0.3967	0.5266		0.4164	0.5742		0.4045	0.6437
593	0.4077	0.4441		0.4196	0.4613		0.4096	0.4482
594	0.3873	0.4851		0.4282	0.5419		0.4054	0.6419
595	0.3803	0.4769		0.4403	0.4948		0.3976	0.5405
596	0.396	0.5724		0.4192	0.6361		0.4136	0.6362
597	0.416	0.7147		0.4339	0.7887		0.441	0.9016
598	0.4512	0.8025		0.4411	0.7392		0.4612	0.6387
599	0.3702	0.5227		0.3883	0.5436		0.4105	0.6097
600	0.3682	0.5121		0.3941	0.5601		0.4015	0.5744
601	0.4446	0.6058		0.4336	0.6695		0.4555	0.7485
602	0.501	0.5815		0.5535	0.5626		0.5152	0.5666
603	0.4411	0.7211		0.4536	0.5887		0.4788	0.5539
604	0.5089	0.5096		0.479	0.503		0.5454	0.5242
605	0.4224	0.844		0.4364	0.841		0.4484	0.9039
606	0.4425	0.9588		0.4229	0.9062		0.4559	0.8849
607	0.4837	0.6993		0.4781	0.6732		0.5315	0.6829
608	0.493	0.5815		0.4623	0.5655		0.4833	0.5644
609	0.4702	1.1779		0.4517	1.2696		0.4726	1.3404
610	0.4577	0.704		0.4466	0.6993		0.4867	0.6853
611	0.541	0.6269		0.46	0.605		0.5013	0.6079
612	0.4597	0.9292		0.4211	0.8736		0.4492	0.8723
613	0.4182	0.6353		0.4122	0.6341		0.4326	0.6364
614	0.4264	0.6577		0.4325	0.6413		0.456	0.6506
615	0.3839	0.7972		0.408	0.8544		0.4435	0.8628
616	0.4077	0.6865		0.4183	0.6731		0.4572	0.6763
617	0.4403	1.8184		0.4517	1.867		0.4887	1.8277
618	0.4613	1.1216		0.4866	1.1163		0.5264	1.225
619	0.5233	2.0227		0.5536	1.7893		0.59	2.0874
620	0.524	2.3509		0.5592	2.3236		0.5888	2.5122
621	0.515	2.3074		0.5326	2.288		0.5541	2.4618
622	0.4763	1.9377		0.4923	1.9714		0.5003	2.0371
623	0.475	0.9855		0.4941	1.0487		0.4893	0.9828
624	0.5132	1.9007		0.5289	1.8183		0.5241	1.3823
625	0.5602	1.119		0.5811	1.1355		0.5797	1.1018
626	0.5429	1.3724		0.5612	1.3012		0.5595	1.0181
627	0.5548	0.5483		0.5628	0.5768		0.5574	0.616
628	0.6454	0.6123		0.6469	0.7347		0.6424	0.8733
629	0.6723	0.6227		0.6807	0.6292		0.6822	0.7111
630	0.6816	0.7352		0.6827	0.7977		0.6864	1.2483
631	0.7247	1.0718		0.7198	1.054		0.7231	1.5897
632	0.8591	0.5174		0.8523	0.5244		0.8614	1.0904
633	0.9371	0.8598		0.9233	0.9213		0.942	1.284
634	0.9628	0.7059		0.9412	1.0555		0.9669	1.2981
635	1.0866	0.5523		1.0649	0.563		1.0928	0.6211
636	1.2671	0.6182		1.2471	0.6226		1.2857	0.6205
637	1.3845	0.6249		1.346	0.5991		1.4143	0.6895
638	1.3665	0.6664		1.3318	0.6806		1.3921	0.6132
639	1.1456	0.9643		1.1244	0.9688		1.1693	0.9432
640	1.0244	0.8615		1.0155	0.8586		1.0453	0.8131
641	0.9399	1.5894		0.9472	1.6312		0.9675	1.4791
642	0.8892	2.5321		0.895	2.5137		0.9194	2.29
643	0.8303	2.0938		0.8264	2.0621		0.8399	1.8923
644	0.7662	1.3328		0.7541	1.3363		0.7657	1.3086
645	0.6881	0.8978		0.6887	0.8941		0.6917	0.9011
646	0.7588	1.4549		0.7618	1.5971		0.7656	1.4719
647	0.7491	0.6708		0.7428	0.6647		0.7356	0.6425
648	0.6389	0.6521		0.6405	0.8018		0.6277	0.5704
649	0.6156	0.6122		0.6226	0.6113		0.6053	0.6356
650	0.5598	0.608		0.5827	0.5843		0.5605	0.5854
651	0.5529	0.4758		0.5757	0.5218		0.5461	0.5057
652	0.51	0.7033		0.5358	0.9293		0.509	0.6279
653	0.4885	1.0665		0.4996	0.764		0.4841	1.254
654	0.469	1.1849		0.4738	0.7425		0.4653	2.1347
655	0.4353	2.1531		0.4465	2.6925		0.4419	2.6291
656	0.4276	0.6725		0.4383	0.6306		0.4361	0.6814
657	0.4491	2.1785		0.4594	2.2021		0.4712	2.298
658	0.4383	1.1569		0.4581	1.3178		0.4993	1.3493
659	0.4723	1.0149		0.5008	0.7548		0.5259	0.823
660	0.4116	0.6904		0.4286	0.7333		0.4375	0.6891
661	0.4234	1.3714		0.4564	1.2353		0.4552	1.2713
662	0.4392	1.4831		0.4781	1.4473		0.4717	2.5286
663	0.4525	0.9773		0.4904	1.2182		0.5539	1.7555
664	0.7689	0.7221		0.899	0.7213		0.6586	0.7163
665	0.5474	1.1896		0.5716	1.214		0.6153	1.1519
666	0.466	0.7071		0.5028	0.7019		0.4956	0.682
667	0.494	1.0899		0.5046	1.0752		0.4757	1.0917
668	0.4371	0.7407		0.4661	0.7175		0.5029	0.7308
669	0.4431	0.9007		0.5062	1.1327		0.5259	0.9052
670	0.4946	1.5074		0.5577	1.3489		0.5353	1.4084
671	0.4943	0.8237		0.532	0.7999		0.5213	0.7991
672	0.4833	0.9145		0.4747	0.8635		0.4797	0.8988
673	0.4857	1.4056		0.4614	1.473		0.4731	1.447
674	0.5067	1.0624		0.4758	1.1542		0.5027	1.0904
675	0.5463	1.0567		0.4818	0.9336		0.5296	0.8978
676	0.546	1.2204		0.4937	1.4589		0.5585	1.3352
677	0.5773	1.871		0.538	1.7736		0.618	1.7399
678	0.53	1.0049		0.5104	1.0259		0.5264	0.8574
679	0.5478	1.0515		0.5331	0.9923		0.535	0.8762
680	0.5781	1.0688		0.5691	1.1439		0.5624	0.8276
681	0.6364	0.7211		0.6415	0.7404		0.6208	0.6726
682	0.6109	0.9448		0.6048	0.8701		0.5972	0.8513
683	0.6141	1.1813		0.6021	1.1395		0.5944	1.0552
684	0.6384	0.8024		0.6307	0.7864		0.6219	0.7471
685	0.6245	0.5629		0.5972	0.5471		0.6022	0.5685
686	0.6004	1.0767		0.5775	0.7174		0.5907	1.2096
687	0.6325	0.8766		0.6195	0.968		0.6283	0.9297
688	0.6584	0.5193		0.6468	0.5346		0.6671	0.5539
689	0.6866	0.6091		0.6826	0.8402		0.6928	1.002
690	0.7578	0.5454		0.7594	0.5707		0.7842	1.0448
691	0.8693	0.8517		0.8958	0.5585		0.9957	0.8435
692	1.144	0.6007		1.1725	0.585		1.3751	0.5809
693	1.3691	0.6479		1.3934	0.6013		1.5906	0.6164
694	1.219	1.2155		1.2401	1.0238		1.3627	1.0829
695	0.9863	0.612		1.0118	0.601		1.0644	0.6133
696	0.8698	1.1875		0.955	1.2218		0.9046	1.121
697	0.7567	0.867		0.8085	0.8177		0.7366	0.8359
698	0.6669	1.8332		0.7488	1.9609		0.6877	1.7866
699	0.6409	0.965		0.7227	1.0264		0.6924	0.9667
700	0.5093	1.1247		0.5529	1.055		0.5497	1.1151
701	0.4783	1.6045		0.5197	1.356		0.5227	1.7064
702	0.4591	0.6043		0.4969	0.5788		0.5442	0.6097
703	0.4801	1.1555		0.4863	1.0349		0.6542	1.125
704	0.5454	1.1802		0.588	0.9761		0.96	1.0616
705	0.4407	0.5316		0.4793	0.5611		0.9003	0.6043
706	0.4166	0.6158		0.4524	0.6323		0.7424	0.6623
707	0.5292	1.0283		0.61	0.97		0.7107	0.8523
708	0.4738	0.5412		0.5198	0.4977		0.6962	0.6576
709	0.5231	0.5139		0.5173	0.4851		0.6215	0.5316
710	0.5566	0.4096		0.5362	0.4047		0.5699	0.4505
711	0.5197	0.513		0.4993	0.5168		0.5195	0.522
712	0.5358	0.4646		0.5216	0.5003		0.5177	0.4816
713	0.5746	0.4035		0.584	0.4181		0.5616	0.4369
714	0.6991	0.5342		0.769	0.5507		0.7108	0.5425
715	0.9763	0.4791		1.0616	0.491		0.9521	0.4913
716	1.4419	0.4031		1.4517	0.4092		1.3319	0.4224
717	1.5265	0.4353		1.5186	0.4482		1.4311	0.4348
718	1.1729	0.4867		1.1604	0.4976		1.1016	0.6759
719	0.9316	0.6805		0.9456	0.6703		0.8987	0.6336
720	0.8041	0.4475		0.8169	0.4483		0.7686	0.4341
721	0.7279	0.8361		0.7478	0.8182		0.6841	0.7921
722	0.611	0.7678		0.6015	0.7706		0.5721	0.9034
723	0.5726	0.4966		0.5646	0.5129		0.5314	0.5225
724	0.5453	1.0913		0.5328	1.1218		0.5355	1.1335
725	0.5455	1.1415		0.5212	1.1089		0.559	1.1676
726	0.5268	0.4891		0.4973	0.4799		0.4857	0.5113
727	0.5717	0.8025		0.5504	1.2035		0.5353	0.7797
728	0.7105	0.5175		0.5646	0.5382		1.1154	0.5953
729	0.978	0.4236		0.8246	0.4268		1.6888	0.4322
730	0.8797	0.6218		1.0226	0.5953		1.3589	0.5506
731	0.7219	0.9955		0.7973	0.8834		0.859	1.0125
732	0.803	1.1852		0.7953	0.9077		0.8141	0.7172
733	0.6705	1.3209		0.6712	1.2848		0.6753	1.4091
734	0.6564	0.5076		0.6669	0.5312		0.6868	0.5962
735	0.7415	1.5489		0.7523	1.9915		0.7995	2.1442
736	0.8682	0.9918		0.8255	0.9691		1.0799	1.2259
737	0.9126	0.6983		0.8385	0.5724		1.2415	1.0089
738	0.8107	0.8442		0.8105	1.1136		1.0404	0.6821
739	0.8783	1.0162		0.8549	1.139		0.8735	1.3101
740	0.7518	1.0317		0.7467	0.6747		0.7293	1.1845
741	0.7222	1.6269		0.7293	1.6538		0.7109	1.7718
742	0.7165	1.0024		0.709	1.6643		0.7004	1.1388
743	0.7011	2.56		0.6824	3.0315		0.7002	2.6503
744	0.6889	1.2671		0.6536	1.3141		0.6887	1.5304
745	0.6695	1.4102		0.6325	1.5863		0.6595	1.2601
746	0.707	1.1249		0.6649	1.3712		0.6872	1.0513
747	0.7655	1.6477		0.729	1.8184		0.7392	1.6083
748	0.817	1.9994		0.7847	2.0817		0.7927	1.5102
749	0.7528	0.7924		0.7116	0.7302		0.7284	0.8063
750	0.8082	1.3271		0.7576	1.5448		0.789	1.3672
751	0.8755	0.8147		0.8315	0.8338		0.8664	0.7852
752	0.8023	1.2054		0.7671	1.4271		0.7928	1.7236
753	0.8133	1.2684		0.7857	1.3949		0.7893	0.9029
754	0.7751	1.3505		0.7767	1.6229		0.7456	1.6461
755	0.858	0.6268		0.8948	0.6193		0.7931	0.6339
756	0.8788	0.6414		0.8812	0.6525		0.7514	0.654
757	0.8592	0.7917		0.852	0.7572		0.717	0.8073
758	0.8884	1.445		0.8439	1.4312		0.736	1.4219
759	0.7911	0.9057		0.7453	0.8719		0.6754	0.9248
760	0.6679	0.7315		0.6507	0.7195		0.5978	0.7277
761	0.647	2.1493		0.6272	1.9484		0.5844	1.8789
762	0.6956	1.9759		0.6481	1.624		0.6292	1.9675
763	0.5877	1.6063		0.5542	1.3595		0.5632	1.6
764	0.5289	1.2039		0.5102	1.2448		0.5377	1.2197
765	0.5796	1.4321		0.583	2.6159		0.5979	1.9913
766	0.513	1.1601		0.5219	1.0914		0.5602	1.2577
767	0.4768	1.0588		0.4947	0.9594		0.5235	1.0251
768	0.4536	1.8261		0.4786	1.6374		0.5157	2.0097
769	0.4488	0.7624		0.4709	0.7085		0.4925	0.9777
770	0.4881	0.5796		0.4883	0.5708		0.5	0.6535
771	0.5035	0.6695		0.4838	0.6237		0.4917	0.6763
772	0.5275	0.6948		0.5165	0.5918		0.5087	0.6495
773	0.5678	0.7366		0.5495	0.7763		0.5484	0.8553
774	0.5726	0.6967		0.565	0.6677		0.5599	0.6445
775	0.613	0.5699		0.5938	0.614		0.6072	0.5654
776	0.6198	0.4536		0.5989	0.4441		0.6106	0.4989
777	0.7064	0.4943		0.6591	0.5509		0.7077	0.5195
778	0.7939	0.5241		0.77	0.5159		0.7918	0.5823
779	0.8229	0.5766		0.8162	0.597		0.8261	0.6411
780	0.7301	1.041		0.6911	1.1665		0.7423	1.1016
781	0.7073	1.3938		0.643	1.3977		0.7292	1.4342
782	0.6313	0.7286		0.5333	0.7794		0.6344	0.769
783	0.6554	0.5822		0.552	0.5711		0.6334	0.5915
784	0.5738	1.0233		0.5006	0.7496		0.5556	1.1692
785	0.4827	0.5628		0.4691	0.6627		0.5398	0.8105
786	0.4523	0.6256		0.464	0.5669		0.5455	0.6343
787	0.4552	0.5175		0.5008	0.4834		0.5906	0.5294
788	0.4742	0.4785		0.4862	0.4639		0.5258	0.4795
789	0.4423	0.5063		0.426	0.4953		0.4523	0.5926
790	0.4316	0.5014		0.4199	0.465		0.4662	0.5237
791	0.4246	0.4587		0.421	0.4302		0.4795	0.4898
792	0.3893	0.504		0.3963	0.4823		0.4252	0.5332
793	0.3773	0.6157		0.3903	0.5181		0.4188	0.8566
794	0.3695	0.507		0.3798	0.5026		0.4012	0.5225
795	0.3789	1.0228		0.3894	0.5999		0.3972	0.838
796	0.3947	1.0992		0.411	1.0678		0.3985	1.0992
797	0.3941	0.5119		0.4048	0.5186		0.4015	0.5616
798	0.3928	0.5795		0.3972	0.5961		0.401	0.6267
799	0.3948	0.525		0.4063	0.5044		0.3953	0.5905
800	0.3961	0.67		0.4113	0.7542		0.4037	0.7709
801	0.4086	0.5014		0.4137	0.5074		0.4075	0.5147
802	0.4194	0.5958		0.4197	0.5804		0.4176	0.6436
803	0.4455	0.5962		0.4418	0.6384		0.4535	0.6372
804	0.4485	0.4762		0.4436	0.4784		0.46	0.4919
805	0.4304	0.7546		0.429	0.736		0.4467	0.8442
806	0.4865	0.6245		0.4813	0.6109		0.5218	0.6593
807	0.4839	1.6525		0.4837	1.1803		0.5247	1.5372
808	0.4427	0.8909		0.4417	1.1332		0.4614	1.1242
809	0.4668	1.15		0.4657	1.2409		0.4737	1.4406
810	0.4856	0.9851		0.4944	1.029		0.5076	1.0786
811	0.4367	1.5315		0.4344	1.6312		0.4433	1.5666
812	0.4477	1.0169		0.4351	1.335		0.4338	1.5837
813	0.5115	0.7389		0.5001	0.9418		0.4781	0.8838
814	0.5842	0.6617		0.5757	0.7219		0.5119	0.8469
815	0.6276	0.7076		0.5669	0.784		0.5131	0.7849
816	0.7034	0.9472		0.5614	1.0742		0.5257	0.9494
817	0.5391	0.6841		0.5075	0.7624		0.5274	1.7359
818	0.5005	0.5933		0.4915	0.5912		0.5148	0.6953
819	0.5613	0.9007		0.5805	0.887		0.6492	1.2655
820	0.5898	0.5638		0.5703	0.5666		0.724	0.5801
821	0.5188	0.5959		0.4966	0.6429		0.6489	0.6851
822	0.5654	0.4672		0.5529	0.4881		0.6017	0.5571
823	0.6171	0.44		0.6171	0.4659		0.7582	0.472
824	0.517	0.525		0.5184	0.5501		0.6523	0.5372
825	0.5569	0.487		0.6219	0.5415		0.7308	0.5578
826	0.7198	0.5088		1.0082	0.5534		0.9264	0.5861
827	0.9851	0.7615		1.6007	0.6262		1.1739	0.7331
828	1.1737	0.7175		1.6966	0.6773		1.3119	0.6693
829	1.0212	0.8706		1.2967	0.947		1.1238	1.0349
830	0.9928	0.9036		1.1514	1.0032		0.9693	0.9684
831	0.8292	1.586		0.9782	1.5758		0.8634	1.44
832	0.8698	0.9604		0.9708	0.8682		0.863	0.8395
833	0.8847	1.3958		0.8779	1.4251		0.8299	1.3511
834	0.7067	1.2498		0.6653	1.2368		0.7142	1.1239
835	0.6917	0.9146		0.7091	0.9155		0.7604	0.8997
836	0.7938	1.1281		0.8646	1.1877		0.8863	1.0663
837	1.0995	0.6885		1.1156	0.7368		1.1834	0.677
838	0.7842	0.6865		0.826	0.7289		0.8589	0.7298
839	0.7308	0.9825		0.759	0.7492		0.7568	1.1138
840	0.6386	0.7369		0.6522	0.8899		0.6508	0.7007
841	0.6107	0.5363		0.607	0.5788		0.6389	0.566
842	0.6575	0.7351		0.6483	1.0081		0.6626	0.7394
843	1.0694	0.9314		1.0155	0.6124		1.0255	0.6753
844	0.7713	0.492		0.7394	0.4715		0.7807	0.4909
845	0.8808	0.5965		0.8433	0.5722		0.9006	0.644
846	0.8608	0.9116		0.8229	0.8696		0.8602	0.9413
847	0.806	0.6123		0.7869	0.591		0.7912	0.6342
848	1.3587	0.5332		1.3219	0.5001		1.356	0.5992
849	2.0164	0.5952		1.5303	0.5544		1.9163	0.7184
850	1.0187	0.6088		0.8424	0.6317		1.0231	0.7619
851	0.6525	0.7024		0.6957	0.6658		0.7406	0.7133
852	0.6497	0.6807		0.6917	0.6269		0.7285	0.8269
853	0.6033	0.9169		0.5892	0.7283		0.6931	0.8918
854	0.6312	0.66		0.5982	0.629		0.7086	0.746
855	0.7765	0.5583		0.7435	0.5012		0.893	0.5653
856	0.8001	0.5836		0.7728	0.5198		0.9063	0.585
857	0.6256	0.726		0.6028	0.7425		0.6895	0.7114
858	0.6325	1.4382		0.5818	1.4933		0.6394	1.7263
859	0.5469	0.7889		0.5104	0.7582		0.5662	0.8337
860	0.5607	1.2375		0.5154	1.1277		0.5729	1.3559
861	0.5547	1.1905		0.5438	0.9618		0.6125	1.0796
862	0.5959	0.7007		0.5941	0.6685		0.6089	0.7158
863	0.514	1.4963		0.5802	1.2859		0.541	2.0616
864	0.5098	2.2123		0.5867	2.1995		0.5509	2.3279
865	0.459	1.3562		0.4697	1.3612		0.4839	1.5462
866	0.4739	1.0934		0.514	1.0793		0.4992	1.1232
867	0.4978	1.3836		0.5287	1.3918		0.5306	1.4592
868	0.5004	0.881		0.525	0.8787		0.5208	2.6326
869	0.5691	0.8237		0.616	0.8137		0.5943	1.0024
870	0.6877	0.6441		0.7542	0.6127		0.7043	0.941
871	0.5391	1.3511		0.5646	1.3089		0.5502	1.367
872	0.5399	0.6264		0.5302	0.6224		0.5386	0.6618
873	0.5552	1.677		0.5293	1.612		0.5408	1.7441
874	0.5382	1.5289		0.5027	1.5212		0.5412	1.496
875	0.4786	0.9302		0.4614	1.6882		0.5096	0.9151
876	0.4806	1.6189		0.4559	1.5445		0.4977	1.4455
877	0.4856	0.9711		0.4489	0.9542		0.5023	1.0647
878	0.4592	0.8601		0.4268	0.9218		0.4801	0.8761
879	0.4317	0.9685		0.4106	0.9558		0.4586	0.726
880	0.4388	0.7038		0.4133	0.6846		0.4735	0.768
881	0.4494	0.6354		0.4158	0.6365		0.4808	0.6381
882	0.4441	0.6357		0.42	0.669		0.4759	0.638
883	0.46	0.8634		0.4394	0.8755		0.4924	0.8278
884	0.4619	0.4886		0.4388	0.4844		0.5179	0.502
885	0.4448	0.5597		0.4306	0.5994		0.5058	0.5624
886	0.4424	0.6447		0.4331	0.6602		0.4821	0.6509
887	0.4635	0.5972		0.441	0.677		0.5109	0.6742
888	0.4515	0.6997		0.4495	0.6761		0.5274	0.6838
889	0.4533	0.7267		0.4622	0.8091		0.5231	0.6976
890	0.4952	0.5336		0.4978	0.5581		0.559	0.5277
891	0.4696	0.6579		0.4691	0.6924		0.5041	0.6322
892	0.4668	0.8581		0.4558	0.7588		0.5194	0.721
893	0.4385	0.962		0.4445	0.859		0.4814	0.9431
894	0.4461	0.5525		0.4476	0.5859		0.471	0.5493
895	0.486	0.6161		0.4716	0.6469		0.5139	0.6137
896	0.4737	0.595		0.4751	0.6266		0.4979	0.5913
897	0.4729	0.5361		0.4845	0.5874		0.4922	0.545
898	0.5284	0.8285		0.5288	0.9002		0.5581	0.827
899	0.6441	2.3401		0.653	2.1413		0.6718	2.4697
900	0.666	0.9185		0.6786	0.8891		0.6742	1.2009
901	0.6037	0.5492		0.6433	0.609		0.6766	0.5629
902	0.5847	0.5196		0.6604	0.629		0.692	0.5695
903	0.8704	0.9783		0.823	0.9861		0.8386	0.9621
904	1.172	0.543		0.94	0.7367		0.9508	0.7087
905	0.6321	0.656		0.7154	0.7357		0.7528	0.6945
906	0.6226	0.9819		0.7578	1.4271		0.7398	1.3751
907	0.677	1.7485		0.7967	2.4505		0.77	2.4219
908	0.5865	1.2728		0.6948	1.1692		0.6744	1.2279
909	0.532	0.6207		0.5771	0.6708		0.5508	0.6497
910	0.4874	0.6884		0.5238	0.7508		0.5589	0.6344
911	0.5766	0.9128		0.5717	1.0594		0.6536	0.9259
912	0.4994	0.7694		0.5151	0.7753		0.5849	0.76
913	0.4534	1.9227		0.4676	1.2606		0.5181	1.2218
914	0.42	2.2889		0.4427	1.7273		0.4561	1.4821
915	0.4329	0.8937		0.4694	0.7986		0.4805	0.763
916	0.4331	1.4712		0.4675	1.3851		0.4943	0.906
917	0.4619	1.2517		0.502	1.1353		0.5059	1.0534
918	0.4493	1.4697		0.4903	1.3258		0.4867	1.4078
919	0.4485	1.3037		0.502	1.0798		0.5032	1.2596
920	0.4555	1.8623		0.5008	1.4979		0.5085	1.7085
921	0.5204	1.2796		0.5519	1.1387		0.5556	1.6043
922	0.5887	1.3903		0.6229	1.1715		0.6331	1.4114
923	0.5554	2.5635		0.5845	2.846		0.579	1.9229
924	0.6295	1.2798		0.6489	1.7874		0.6468	1.4498
925	0.6032	1.1295		0.6423	1.3542		0.623	0.9011
926	0.6622	1.189		0.7435	1.2841		0.701	1.2986
927	0.7376	1.4683		0.8514	0.9158		0.8036	1.0203
928	0.799	0.5839		0.948	0.6292		0.8707	0.6135
929	0.7362	0.5889		0.8279	0.6295		0.7749	0.6209
930	0.6731	0.737		0.7263	1.0351		0.6598	0.6848
931	0.7769	1.2742		0.7737	1.1594		0.7241	1.1112
932	0.7552	0.5587		0.7859	0.6013		0.7438	0.5709
933	0.6958	0.8095		0.7164	0.6659		0.6724	0.6195
934	0.6877	0.5656		0.7	0.5949		0.6467	0.5489
935	0.6579	0.889		0.6588	0.765		0.6148	0.5949
936	0.5974	0.6635		0.6083	0.6965		0.5984	0.7269
937	0.5526	1.4947		0.5598	1.4645		0.5634	1.2486
938	0.5404	1.2361		0.5326	1.4501		0.5553	1.1723
939	0.5425	0.7042		0.5417	0.8379		0.5556	0.6535
940	0.5069	0.9866		0.5114	0.9798		0.5274	0.8885
941	0.5064	1.0548		0.4943	1.0895		0.5214	0.9596
942	0.5121	0.6444		0.4974	0.6362		0.541	0.5739
943	0.5143	0.5892		0.4966	0.6249		0.5397	0.5734
944	0.4881	0.468		0.4571	0.5132		0.5074	0.4648
945	0.4933	0.5938		0.4619	0.6163		0.5367	0.5685
946	0.5365	1.1256		0.5085	0.94		0.6033	0.8019
947	0.5234	0.9001		0.5038	0.9197		0.5969	0.8882
948	0.4989	1.2827		0.4773	1.4866		0.5849	0.9399
949	0.5237	0.9551		0.4987	0.9799		0.6445	0.922
950	0.5052	0.6073		0.4933	0.6835		0.6231	0.6381
951	0.5007	0.6641		0.4843	0.6819		0.5735	0.6499
952	0.5195	0.6866		0.494	0.7164		0.6077	0.6847
953	0.5264	0.8635		0.5085	0.8585		0.6601	0.8349
954	0.5221	0.7114		0.4901	0.7909		0.5946	0.7408
955	0.532	0.5568		0.4738	0.6383		0.5656	0.564
956	0.5693	0.783		0.5033	0.7205		0.6119	0.6993
957	0.556	1.2018		0.4968	1.193		0.5852	1.5372
958	0.5508	0.7752		0.4886	1.0731		0.5515	0.8654
959	0.5729	1.246		0.5159	1.4003		0.5791	1.4226
960	0.7065	0.7849		0.6896	0.875		0.7117	0.8291
961	0.729	1.1722		0.7273	1.0449		0.7425	1.2509
962	0.6738	0.8536		0.6342	1.001		0.6711	0.974
963	0.6797	0.7034		0.6311	0.8939		0.6851	0.7733
964	0.645	1.4629		0.612	2.6963		0.6559	1.8698
965	0.6827	0.8038		0.6486	1.2698		0.6812	1.5872
966	0.7419	0.6802		0.7086	0.9331		0.7339	0.7949
967	0.9963	0.5962		0.9594	0.7572		0.9876	0.6262
968	1.1282	0.6908		1.1331	0.772		1.1611	0.7612
969	0.9847	0.6114		0.9778	0.8087		0.9744	0.6557
970	0.8829	0.7094		0.8397	0.7573		0.8655	0.7293
971	0.8483	1.2402		0.8116	1.2179		0.9204	1.2457
972	0.762	0.4659		0.7194	0.4796		0.9486	0.4849
973	0.6804	0.4935		0.6414	0.5145		0.7453	0.5128
974	0.7095	0.5018		0.6629	0.506		0.7859	0.517
975	0.6719	0.4567		0.6373	0.461		0.8466	0.4728
976	0.6683	0.4524		0.6477	0.5046		0.704	0.4865
977	0.5889	0.4278		0.5911	0.4183		0.6223	0.4469
978	0.6414	0.4729		0.6616	0.4749		0.69	0.4941
979	0.6228	0.474		0.6629	0.5123		0.6508	0.4846
980	0.6481	0.8024		0.7298	0.837		0.6937	0.8232
981	0.6326	0.4298		0.6595	0.6942		0.6968	0.6399
982	0.5691	1.0363		0.5923	1.0264		0.6196	1.2597
983	0.526	0.6438		0.5812	0.7134		0.5667	0.6491
984	0.5441	0.5014		0.573	0.672		0.5685	0.5351
985	0.5647	0.4747		0.5646	0.4896		0.5832	0.4952
986	0.5389	0.4409		0.5466	0.4666		0.5518	0.4755
987	0.517	0.4556		0.5367	0.4686		0.5258	0.4827
988	0.5439	0.5788		0.5569	0.5691		0.5484	0.6246
989	0.535	0.5142		0.5381	0.5414		0.5374	0.5433
990	0.4916	0.472		0.5017	0.4505		0.4908	0.542
991	0.4915	0.4751		0.5101	0.4651		0.4928	0.4781
992	0.5113	0.6326		0.5178	0.5919		0.5115	0.5624
993	0.507	0.4479		0.5231	0.457		0.5062	0.4465
994	0.4948	0.6079		0.5166	1.1283		0.4874	0.7556
995	0.5148	0.4957		0.5402	0.6596		0.5156	0.7059
996	0.5199	0.5216		0.5521	0.5781		0.5265	0.5617
997	0.5159	0.4431		0.5502	0.4565		0.5178	0.4682
998	0.507	0.4598		0.5364	0.543		0.5003	0.4976
999	0.5266	0.7346		0.5517	0.7782		0.515	0.5524
1000	0.546	0.9193		0.5603	1.3459		0.5237	1.0005
1001	0.5249	0.5059		0.5456	0.5568		0.5095	0.5621
1002	0.5277	0.4778		0.557	0.4854		0.52	0.5176
1003	0.5634	0.4992		0.5898	0.4885		0.5526	0.4393
1004	0.5424	0.4582		0.5817	0.4569		0.5465	0.4438
1005	0.5286	0.471		0.5799	0.4511		0.5357	0.4173
1006	0.6524	0.4559		0.6896	0.5822		0.6486	0.5873
1007	0.7737	0.4519		0.7641	0.46		0.8518	0.4444
1008	0.6382	0.4118		0.6628	0.4481		0.651	0.4055
1009	0.6842	0.4109		0.7187	0.4351		0.6769	0.3969
1010	0.5489	0.4219		0.5876	0.4499		0.5604	0.4046
1011	0.4844	0.4311		0.5399	0.531		0.5025	0.461
1012	0.4689	0.4383		0.5387	0.4649		0.4924	0.4315
1013	0.4958	0.8852		0.5828	0.9291		0.5034	0.847
1014	0.5176	0.5183		0.6438	0.6165		0.555	0.4696
1015	0.6977	0.7264		0.8709	0.5876		0.7639	0.5639
1016	0.9704	0.7765		1.4192	0.715		1.38	0.6427
1017	1.367	0.8309		2.007	0.9617		1.99	0.5262
1018	1.4936	0.6928		2.1196	0.637		2.1445	0.5131
1019	1.0007	0.5083		1.2916	0.4958		1.2532	0.4653
1020	0.6894	1.2322		0.821	1.0349		0.7492	0.8547
1021	0.5772	1.1481		0.6465	1.1485		0.5942	0.926
1022	0.5716	0.9318		0.624	0.7517		0.5827	0.732
1023	0.5503	0.625		0.594	0.6165		0.5442	0.5928
1024	0.6498	1.4847		0.6804	1.445		0.6282	1.0294
1025	0.7421	0.6619		0.712	0.8831		0.6706	0.7134
1026	1.2762	0.9358		0.8482	0.9052		0.8019	0.9451
1027	0.9577	0.5084		0.8105	0.4772		0.7771	0.5066
1028	0.8675	1.2731		0.7735	0.7191		0.7338	0.836
1029	0.9548	0.5931		0.9086	0.5631		0.7674	0.7462
1030	0.9457	0.6486		0.8578	0.8267		0.7326	1.1258
1031	0.9517	0.9178		0.8885	0.8682		0.9128	0.7979
1032	1.2283	0.6982		1.0036	0.6967		1.2811	0.7399
1033	1.4058	0.4507		1.1115	0.4697		1.4922	0.4333
1034	1.0326	0.616		0.9738	0.6098		1.1994	0.5862
1035	1.0763	0.6185		0.9703	0.5648		1.2989	0.6668
1036	1.1652	0.6443		1.1386	0.61		1.1802	0.6223
1037	1.132	0.5602		1.1192	0.5777		1.0984	0.5536
1038	0.7878	0.5874		0.8227	0.5954		0.7963	0.6202
1039	0.6663	0.6329		0.7537	0.6229		0.637	0.6411
1040	0.7516	0.7804		0.7635	0.5685		0.7141	0.832
1041	0.5957	0.7328		0.6052	0.7435		0.6083	0.7353
1042	0.4995	0.4274		0.5326	0.446		0.5254	0.4405
1043	0.4815	0.5115		0.5038	0.5093		0.5019	0.4972
1044	0.467	0.5286		0.4851	0.4512		0.4699	0.8646
1045	0.51	0.4086		0.5182	0.422		0.4973	0.4051
1046	0.6	0.5008		0.5935	0.5086		0.577	0.5088
1047	0.5604	0.532		0.538	0.5514		0.5173	0.4594
1048	0.5279	0.555		0.5195	0.5301		0.5249	0.4332
1049	0.5265	0.4866		0.5352	0.5053		0.5272	0.4759
1050	0.5063	0.54		0.5475	0.5271		0.5159	0.496
1051	0.4847	0.4938		0.5275	0.5085		0.4921	0.467
1052	0.4994	0.6782		0.5429	0.5978		0.5129	0.5521
1053	0.4938	0.6895		0.5449	0.772		0.5542	0.6629
1054	0.558	0.5212		0.6173	0.5611		0.6801	0.5087
1055	0.5337	0.6073		0.6139	0.5965		0.6119	0.5303
1056	0.5175	1.0703		0.579	0.6974		0.4856	0.6254
1057	0.5418	0.7408		0.6107	0.7012		0.5135	0.6523
1058	0.5111	0.9798		0.5928	0.7255		0.5342	0.8058
1059	0.4775	0.7995		0.5388	0.7229		0.4704	0.6932
1060	0.5056	1.1883		0.55	0.9537		0.491	1.1155
1061	0.5426	1.4759		0.5958	1.1893		0.5289	1.2978
1062	0.4985	0.668		0.5687	0.6656		0.5003	0.6525
1063	0.4932	1.102		0.5356	1.0694		0.4934	1.0537
1064	0.5179	0.7629		0.5577	0.8439		0.5128	0.7615
1065	0.5501	1.4774		0.5987	1.5348		0.5413	1.3711
1066	0.5413	1.237		0.5868	1.1346		0.5351	1.1153
1067	0.5677	0.8337		0.6	0.7829		0.5388	0.7466
1068	0.6081	1.0555		0.6438	1.1796		0.5796	0.9265
1069	0.5615	2.0288		0.6096	1.7031		0.5602	1.8152
1070	0.5267	4.2987		0.5612	1.4674		0.533	2.1312
1071	0.5677	0.9923		0.5825	1.0285		0.5659	0.6836
1072	0.6021	1.559		0.6304	1.4713		0.6059	1.4454
1073	0.5548	0.812		0.6073	0.7503		0.568	0.7096
1074	0.5665	0.8296		0.593	0.795		0.5674	0.7714
1075	0.6282	0.6402		0.6395	0.6271		0.6284	0.5761
1076	0.6105	0.9877		0.6602	1.066		0.6293	1.266
1077	0.6027	0.8974		0.6614	0.8272		0.6046	0.7337
1078	0.707	1.3334		0.7373	1.5646		0.6981	1.4144
1079	0.7989	0.594		0.8723	0.6356		0.8137	0.5471
1080	0.7458	0.5696		0.8542	0.5728		0.793	0.4957
1081	0.7318	1.3065		0.8299	1.3082		0.7746	1.5009
1082	0.6922	0.8186		0.8525	0.775		0.7708	0.7071
1083	0.6886	0.9118		0.909	1.0155		0.7941	0.7919
1084	0.7208	0.7047		0.9801	0.5973		0.8511	0.5204
1085	0.7012	0.6981		0.9253	0.6881		0.8183	0.5467
1086	0.656	0.5483		0.8883	0.5436		0.7391	0.4854
1087	0.6478	0.5742		0.9576	0.5275		0.7414	0.4432
1088	0.6749	0.8698		0.9303	0.9344		0.773	0.9102
1089	0.615	0.9784		0.858	0.6034		0.7165	0.6949
1090	0.5556	0.9505		0.7652	0.9732		0.6199	0.9287
1091	0.5275	0.4144		0.6523	0.4469		0.582	0.4133
1092	0.5754	0.5504		0.6831	0.612		0.6232	0.4254
1093	0.4888	0.4606		0.524	0.4775		0.5091	0.4366
1094	0.4879	1.1452		0.4957	0.9942		0.503	1.1087
1095	0.457	0.5268		0.4496	0.4863		0.4774	0.4659
1096	0.4264	0.4637		0.4269	0.5196		0.4461	0.4487
1097	0.4289	1.1785		0.428	0.9756		0.4433	0.9766
1098	0.4092	0.6116		0.3991	0.5891		0.4234	0.5781
1099	0.4057	0.4491		0.4002	0.5013		0.4232	0.4652
1100	0.4122	0.8196		0.4081	0.8803		0.421	0.6755
1101	0.3984	0.7099		0.395	1.0414		0.4137	0.5631
1102	0.4018	0.6934		0.406	0.7949		0.4253	0.5733
1103	0.4279	0.8667		0.4662	0.6801		0.4474	0.5272
1104	0.4125	0.9		0.4358	0.5805		0.4301	0.5354
1105	0.3924	0.6584		0.408	0.6327		0.415	0.4662
1106	0.3932	0.5244		0.4087	0.5335		0.4184	0.5069
1107	0.4232	0.4961		0.4424	0.4957		0.4514	0.4946
1108	0.4001	0.6664		0.4178	0.4195		0.4229	0.4278
1109	0.399	0.5016		0.415	0.4744		0.4257	0.4843
1110	0.4067	0.6156		0.4182	0.4915		0.4388	0.8818
1111	0.4091	0.3957		0.4208	0.3975		0.4443	0.4273
1112	0.3995	0.3837		0.4169	0.3859		0.4308	0.4076
1113	0.4032	0.4134		0.4147	0.4199		0.4282	0.4377
1114	0.4348	0.4229		0.4369	0.4208		0.4617	0.438
1115	0.4363	0.4775		0.4358	0.5118		0.471	0.5169
1116	0.4157	0.4643		0.4079	0.4674		0.4352	0.6026
1117	0.453	0.537		0.4351	0.6055		0.4416	0.5621
1118	0.4238	0.4174		0.4197	0.4251		0.4146	0.44
1119	0.4197	0.9649		0.431	0.6117		0.4238	0.6238
1120	0.4271	0.8187		0.5639	0.5546		0.5066	1.025
1121	0.4354	0.4507		0.5509	0.4634		0.4987	0.4691
1122	0.4147	0.8248		0.4534	0.6977		0.4303	0.7733
1123	0.3981	0.8073		0.4251	0.6667		0.4174	0.7425
1124	0.4039	0.4477		0.4401	0.4362		0.4198	0.46
1125	0.4784	1.1573		0.5149	1.0873		0.4462	1.1808
1126	0.4624	0.5744		0.5288	0.5322		0.4768	0.5812
1127	0.4434	0.4209		0.4868	0.4067		0.4937	0.4255
1128	0.4663	0.4303		0.4714	0.4124		0.4569	0.4255
1129	0.4643	0.5887		0.4709	0.5534		0.4159	0.6099
1130	0.4357	0.4951		0.4325	0.4743		0.3945	0.5016
1131	0.4118	0.5271		0.4109	0.5242		0.4051	0.5607
1132	0.4519	0.4896		0.4532	0.4603		0.4203	0.4949
1133	0.4164	0.5549		0.4282	0.5153		0.3891	0.5524
1134	0.3819	0.6185		0.401	0.5683		0.3661	0.6293
1135	0.3883	0.6491		0.4127	0.5744		0.3831	0.6559
1136	0.3854	0.5482		0.4126	0.4944		0.367	0.5946
1137	0.3782	1.066		0.4066	0.8603		0.3615	1.0868
1138	0.3883	1.0986		0.4289	1.0287		0.3686	1.7228
1139	0.3667	0.6115		0.4286	0.5618		0.3603	0.7162
1140	0.3979	1.2305		0.4472	1.3724		0.3885	2.0613
1141	0.4181	0.8223		0.4481	0.7586		0.3936	1.1098
1142	0.4214	2.7248		0.4548	2.5204		0.3928	2.9763
1143	0.4227	1.5701		0.4538	1.4244		0.4105	2.2232
1144	0.4754	1.4973		0.4686	1.3472		0.4313	2.4155
1145	0.5127	1.4731		0.5055	1.2191		0.4391	1.6189
1146	0.511	1.8777		0.4937	1.4808		0.4519	1.8853
1147	0.4947	1.7672		0.4646	1.4092		0.4605	1.9512
1148	0.5812	1.8316		0.5315	1.746		0.5236	1.9104
1149	0.6601	1.0557		0.6147	0.9413		0.6144	1.0297
1150	0.7136	1.4738		0.6641	0.9712		0.6254	1.361
1151	0.7188	1.5402		0.6739	1.0571		0.6325	1.4737
1152	0.5781	1.0294		0.5547	0.7261		0.553	1.132
1153	0.5601	2.6109		0.5498	1.084		0.5529	3.477
1154	0.5366	2.5536		0.5744	3.0571		0.5631	3.1706
1155	0.579	1.5981		0.5943	1.6157		0.6106	1.5717
1156	0.5261	0.7715		0.5127	0.9849		0.5569	0.8217
1157	0.4546	0.8631		0.4699	0.9668		0.479	0.912
1158	0.5384	1.0767		0.5068	1.1275		0.6281	1.0155
1159	0.5524	0.7537		0.5248	0.8832		0.6065	0.7976
1160	0.5787	0.6407		0.5975	0.6476		0.7448	0.6752
1161	0.552	0.6066		0.7255	0.6184		0.9213	0.9494
1162	0.5402	0.6584		0.5011	0.6577		0.6543	0.6907
1163	0.4538	0.6609		0.4852	0.6685		0.4647	0.6909
1164	0.4802	0.5408		0.5223	0.524		0.4667	0.5499
1165	0.5723	0.6495		0.5235	0.6548		0.4867	0.6553
1166	0.4211	1.1259		0.4397	1.2607		0.4169	1.308
1167	0.4395	0.9018		0.5045	1.0319		0.497	0.9831
1168	0.4125	0.6166		0.4288	0.6259		0.4514	0.6955
1169	0.4628	0.9117		0.4852	1.1315		0.4467	0.9896
1170	0.4487	1.1412		0.4544	1.1906		0.4546	0.9001
1171	0.5128	0.6323		0.5032	0.6313		0.5522	0.6522
1172	0.5977	0.5814		0.5686	0.5479		0.6125	0.6017
1173	0.5572	0.5905		0.5186	0.5692		0.5401	0.7035
1174	0.4675	0.4978		0.4584	0.48		0.4559	0.4961
1175	0.4311	0.8152		0.4424	0.7691		0.4366	0.7973
1176	0.3854	0.8387		0.4026	0.9339		0.3989	1.1531
1177	0.389	0.5398		0.4006	0.5877		0.4009	0.5804
1178	0.4551	1.1814		0.4256	0.9814		0.4394	1.058
1179	0.482	0.609		0.4105	0.5937		0.4376	0.5912
1180	0.4699	0.5422		0.4013	0.5419		0.4595	0.5502
1181	0.3941	0.5394		0.3912	0.5118		0.3831	0.5494
1182	0.3968	0.5651		0.3915	0.6292		0.3895	0.6993
1183	0.4084	0.5772		0.3913	0.8036		0.3836	0.6312
1184	0.4338	0.5076		0.4136	0.4674		0.3812	0.4896
1185	0.436	0.8103		0.4306	0.7948		0.3975	0.9576
1186	0.471	0.5742		0.4456	0.4727		0.4023	0.6178
1187	0.4626	0.543		0.4326	0.5135		0.3904	0.5153
1188	0.7999	0.5258		0.4984	0.5444		0.4445	0.5102
1189	0.5772	0.4152		0.5659	0.4181		0.4839	0.4179
1190	0.5928	0.4436		0.6346	0.4616		0.5426	0.4334
1191	0.5607	0.5411		0.5817	0.5676		0.5236	0.5168
1192	0.5709	0.4584		0.5557	0.4707		0.5044	0.4545
1193	0.6435	0.4772		0.5914	0.5334		0.5282	0.4712
1194	0.7505	0.4444		0.6589	0.4734		0.6287	0.4292
1195	0.6548	0.5975		0.5893	0.6078		0.5592	0.5226
1196	0.7394	0.6111		0.6537	0.6571		0.6936	0.5982
1197	0.7978	0.525		0.6782	0.4894		0.7486	0.5128
1198	1.028	1.4096		0.835	0.4773		1.0047	0.5188
1199	0.7297	0.5165		0.648	1.0827		0.6879	1.0421
1200	0.6241	0.4398		0.5929	0.468		0.5793	0.4424
1201	0.5835	0.4589		0.5728	0.4359		0.5421	0.4306
1202	0.6096	0.4403		0.596	0.4748		0.5432	0.4428
1203	0.6252	0.4363		0.6214	0.5162		0.565	0.4652
1204	0.7052	0.5068		0.7025	0.5546		0.6397	0.4902
1205	0.7019	0.433		0.6632	0.4737		0.5892	0.4294
1206	0.7454	0.5197		0.6471	0.5386		0.5763	0.5316
1207	0.8729	0.4949		0.786	0.5197		0.7296	0.6093
1208	1.195	0.7544		0.8839	1.0004		0.8893	0.7252
1209	1.7939	0.6424		0.7694	0.823		0.9171	0.8101
1210	1.1311	0.425		0.7286	0.4548		0.7015	0.4588
1211	0.6905	0.3836		0.6409	0.4104		0.5904	0.404
1212	0.6437	0.4303		0.6358	0.4288		0.5639	0.4335
1213	0.6052	0.4645		0.6091	0.4646		0.5236	0.4834
1214	0.5298	0.4408		0.5704	0.4396		0.4899	0.4377
1215	0.5347	0.4969		0.5804	0.4285		0.5044	0.4259
1216	0.5354	0.5135		0.5622	0.517		0.4675	0.5148
1217	0.5206	0.5059		0.5684	0.5659		0.4634	0.5143
1218	0.4781	0.5512		0.5308	0.5966		0.4462	0.5615
1219	0.5089	0.5656		0.5177	0.5703		0.436	0.5692
1220	0.5397	0.8563		0.5456	0.8598		0.4699	0.8236
1221	0.4786	0.4734		0.5138	0.4883		0.447	0.5298
1222	0.5258	0.5281		0.5495	0.663		0.4855	0.6507
1223	0.6065	0.6678		0.549	0.7442		0.4811	0.7079
1224	0.5198	1.0777		0.4904	1.1255		0.4293	1.1165
1225	0.4909	0.5639		0.4807	0.607		0.4302	0.5906
1226	0.604	0.6346		0.4631	0.6075		0.4255	0.7142
1227	0.4802	0.6958		0.5142	0.6525		0.491	0.678
1228	0.4258	0.6299		0.4227	0.7294		0.4161	0.6488
1229	0.428	0.5472		0.3991	0.6771		0.3841	0.5929
1230	0.4218	0.7635		0.4314	0.8659		0.4088	0.7917
1231	0.4091	1.2261		0.4394	1.337		0.3896	1.4201
1232	0.4817	1.4658		0.4862	1.1839		0.4157	1.576
1233	0.4179	0.642		0.4472	0.6674		0.4114	1.4713
1234	0.498	1.0284		0.5575	0.9046		0.4992	1.0802
1235	0.5297	0.6812		0.5012	0.7993		0.4685	0.8467
1236	0.5126	0.5332		0.4534	0.5353		0.4137	0.5533
1237	0.4434	0.5539		0.4421	0.5973		0.4143	0.5917
1238	0.3951	0.5184		0.4414	0.5439		0.3762	0.534
1239	0.4006	0.6387		0.4605	0.6748		0.3881	0.6667
1240	0.4167	0.9185		0.4683	0.9968		0.4029	0.829
1241	0.4222	0.4471		0.4647	0.4456		0.4011	0.4571
1242	0.4816	0.7191		0.5697	0.6916		0.4582	0.7801
1243	0.4341	0.5245		0.5439	0.515		0.428	0.5222
1244	0.6189	0.4644		0.6884	0.4733		0.5001	0.4691
1245	0.8089	0.4692		0.5724	0.4927		0.4759	0.4794
1246	0.536	0.695		0.4446	0.6973		0.4157	0.6682
1247	0.4635	0.4597		0.4493	0.4625		0.396	0.458
1248	0.4418	0.5755		0.455	0.5716		0.4322	0.5699
1249	0.4518	1.0383		0.4484	1.0641		0.4499	1.0395
1250	0.3847	0.6245		0.3815	0.926		0.4036	0.8726
1251	0.3775	0.5983		0.381	0.6638		0.3884	0.714
1252	0.4098	0.6076		0.4094	0.5336		0.4388	0.6158
1253	0.3832	0.736		0.3844	0.8503		0.4193	0.7204
1254	0.3808	0.5964		0.3854	0.6187		0.4079	0.5745
1255	0.3836	0.5077		0.3893	0.4872		0.4129	0.4982
1256	0.3918	0.8863		0.4034	0.5796		0.4177	0.8994
1257	0.3672	0.9879		0.3765	1.0026		0.402	1.0181
1258	0.386	0.8111		0.4012	0.5035		0.4181	0.5139
1259	0.3971	0.5982		0.4191	0.7559		0.4248	0.6905
1260	0.3838	0.4647		0.3905	0.4824		0.4066	0.5064
1261	0.3859	0.6129		0.3834	0.7734		0.4051	0.8583
1262	0.3894	0.7745		0.3906	0.7682		0.4076	0.6552
1263	0.3845	0.8612		0.3854	0.7261		0.4016	0.6533
1264	0.414	0.8505		0.4015	0.5848		0.4305	0.5689
1265	0.4493	0.5135		0.4266	0.6226		0.4567	0.4984
1266	0.4243	0.5282		0.4028	0.5593		0.4363	0.5294
1267	0.4144	0.6195		0.3996	0.8332		0.4269	0.542
1268	0.4679	1.2866		0.4552	0.6049		0.4735	1.2051
1269	0.4143	0.4718		0.3825	0.4676		0.4083	0.5135
1270	0.3986	0.7259		0.3762	0.7403		0.3995	0.7573
1271	0.4155	0.4888		0.3873	0.461		0.4088	0.4971
1272	0.4396	0.5373		0.4005	0.5265		0.4302	0.5947
1273	0.4401	0.4811		0.4106	0.5019		0.4399	0.4895
1274	0.4455	0.5286		0.4228	0.5517		0.448	0.5787
1275	0.4453	0.5608		0.4108	0.6025		0.4466	0.6226
1276	0.4724	0.7864		0.4316	0.767		0.4737	0.798
1277	0.5337	0.5039		0.487	0.5127		0.5339	0.5086
1278	0.5874	0.4976		0.52	0.571		0.5948	0.5249
1279	0.6483	0.6671		0.5554	0.683		0.6825	0.998
1280	0.6264	0.7234		0.5307	0.9436		0.6444	1.0931
1281	0.5377	0.8683		0.4549	0.4717		0.5777	0.4075
1282	0.5271	0.5468		0.4479	0.5777		0.5638	0.6138
1283	0.6217	0.9452		0.5046	0.9383		0.6395	0.9631
1284	0.5554	0.6777		0.456	0.6773		0.5793	0.7251
1285	0.5537	0.5334		0.4752	0.5661		0.6277	0.5589
1286	0.6718	0.4227		0.6019	0.43		0.9151	0.5256
1287	0.8803	0.4155		0.7934	0.4264		1.2198	0.481
1288	1.1868	0.4833		0.9619	0.4918		1.6125	0.5811
1289	1.3297	0.5518		1.0419	0.5441		1.6248	0.7381
1290	0.9289	0.9052		0.7036	0.9351		1.2401	0.9245
1291	1.018	0.4554		0.8293	0.4772		1.1834	0.4849
1292	1.1145	0.4737		0.9492	0.5055		1.1414	0.5316
1293	1.3749	0.5152		1.1082	0.4883		1.4062	0.4705
1294	1.3286	0.7287		1.2101	0.6454		1.4361	1.185
1295	1.1129	0.4269		0.8513	0.4405		1.0864	0.4738
1296	1.1535	0.5248		0.7629	0.5237		1.0455	0.5294
1297	1.2092	0.3982		0.7266	0.3936		1.0757	0.4022
1298	1.2002	0.481		0.6897	0.5115		1.1648	0.8702
1299	2.0493	0.4575		0.8738	0.4546		2.3121	0.4955
1300	1.7324	0.4147		2.0649	0.4223		1.9883	0.4327
1301	1.0421	0.4308		1.2379	0.4334		1.12	0.4303
1302	0.7921	0.6531		0.8931	0.6157		0.7483	0.6323
1303	0.6579	0.4152		0.7558	0.4155		0.6717	0.4692
1304	0.6027	0.4315		0.6718	0.4259		0.6144	0.454
1305	0.6247	0.4366		0.6642	0.4388		0.607	0.4448
1306	0.6049	0.462		0.6317	0.4496		0.5972	0.4673
1307	0.5559	0.5916		0.5555	0.6172		0.5508	0.5364
1308	0.5565	0.6386		0.5527	0.5929		0.5581	0.7427
1309	0.576	0.4221		0.565	0.4234		0.5879	0.4558
1310	0.526	0.4071		0.5216	0.4071		0.5365	0.4754
1311	0.4947	0.5083		0.4855	0.5471		0.5007	0.5682
1312	0.5231	0.4233		0.5263	0.4466		0.5354	0.6968
1313	0.5333	0.3735		0.5694	0.373		0.5473	0.4207
1314	0.6113	0.3768		0.6993	0.374		0.711	0.4331
1315	0.6559	0.4008		0.6765	0.4002		0.8115	0.4455
1316	0.685	0.5077		0.7061	0.5343		0.7853	0.5322
1317	0.668	0.4102		0.6468	0.4364		0.6818	0.4303
1318	0.5382	0.4797		0.5159	0.4927		0.5672	0.4784
1319	0.4969	0.711		0.475	0.5484		0.5222	0.5735
1320	0.4764	0.3568		0.4593	0.3488		0.4931	0.3726
1321	0.4871	0.4178		0.4553	0.4064		0.4873	0.4209
1322	0.4687	0.5403		0.4472	0.5382		0.4676	0.5697
1323	0.5008	0.4004		0.4747	0.3939		0.4883	0.4137
1324	0.5585	0.4367		0.5378	0.4418		0.5535	0.4607
1325	0.5153	0.4639		0.5333	0.4485		0.5492	0.4759
1326	0.4666	0.5168		0.4412	0.4801		0.4853	0.4828
1327	0.5094	0.4334		0.457	0.4226		0.4916	0.4301
1328	0.5002	0.4624		0.4824	0.477		0.5021	0.5003
1329	0.4849	0.4394		0.4535	0.4384		0.4749	0.7065
1330	0.4826	0.4426		0.4415	0.4444		0.478	0.4689
1331	0.4735	0.4157		0.4441	0.4041		0.4727	0.4271
1332	0.463	0.4768		0.4427	0.531		0.4527	0.5372
1333	0.4644	0.8738		0.4392	0.8304		0.4528	0.8424
1334	0.4539	0.4561		0.4461	0.4534		0.4576	0.4771
1335	0.4945	0.4668		0.4894	0.4432		0.4877	0.4723
1336	0.4708	0.9497		0.4467	0.5878		0.4597	0.5267
1337	0.4096	1.1159		0.3856	0.9089		0.405	0.9874
1338	0.4344	0.4625		0.4228	0.4157		0.4226	0.4727
1339	0.4323	0.8139		0.4254	0.7824		0.4144	0.8191
1340	0.4002	0.7599		0.3997	0.4708		0.3991	1.0845
1341	0.377	0.6388		0.3812	0.5986		0.3778	0.6999
1342	0.4029	1.4468		0.4082	1.6081		0.3915	1.7259
1343	0.4444	1.0559		0.4611	1.0294		0.425	1.259
1344	0.3913	2.772		0.3998	2.7233		0.3803	3.0106
1345	0.4164	0.7911		0.437	0.6698		0.4023	0.7647
1346	0.3913	1.0816		0.4057	0.521		0.3785	0.5789
1347	0.4586	0.6868		0.4738	0.5627		0.4299	0.8721
1348	0.5284	0.7527		0.5335	0.5209		0.4901	1.076
1349	0.5438	1.8257		0.4922	1.4778		0.4859	1.7012
1350	0.4889	0.7552		0.4797	0.7021		0.4471	1.0557
1351	0.4664	1.636		0.4863	0.6115		0.4509	1.5351
1352	0.4102	2.0393		0.4385	1.4328		0.4076	1.8431
1353	0.4013	1.9786		0.4223	1.4692		0.3952	2.0778
1354	0.3684	2.1329		0.3828	1.4758		0.3635	2.0491
1355	0.3668	2.3236		0.3897	2.4518		0.3662	2.8366
1356	0.3937	2.623		0.4153	1.3548		0.3859	1.7606
1357	0.4227	2.2333		0.4507	1.8455		0.409	2.6678
1358	0.4403	1.8297		0.4956	0.769		0.4383	1.3745
1359	0.435	1.3788		0.5046	0.5552		0.4539	1.2333
1360	0.3953	0.6504		0.4389	0.7315		0.4221	0.644
1361	0.3931	0.5354		0.4349	0.5902		0.4343	0.5826
1362	0.4235	0.731		0.468	0.8273		0.458	0.8684
1363	0.4042	1.0934		0.4245	0.7584		0.4153	0.9875
1364	0.3838	0.5177		0.4103	0.5617		0.4023	0.5745
1365	0.3609	0.4742		0.3765	0.4656		0.3729	0.4812
1366	0.4183	0.4916		0.3992	0.4763		0.3978	0.5379
1367	0.3648	0.6419		0.3632	0.6072		0.3706	0.7091
1368	0.3936	0.4342		0.3815	0.4213		0.3859	0.4783
1369	0.4194	0.4178		0.3889	0.4152		0.4034	0.4474
1370	0.4339	0.4586		0.4341	0.433		0.4405	0.8077
1371	0.424	0.5392		0.4611	0.5149		0.4469	0.6098
1372	0.4309	0.4469		0.4627	0.4554		0.4442	0.4991
1373	0.4879	0.5641		0.5002	0.5926		0.487	0.6164
1374	0.4783	0.6496		0.4947	1.3726		0.4956	1.2292
1375	0.4493	0.4433		0.4737	0.4627		0.4826	0.4932
1376	0.4097	0.525		0.4785	0.5542		0.4835	0.55
1377	0.4429	0.6277		0.5322	0.7383		0.5326	0.5663
1378	0.4579	0.4908		0.5047	0.5269		0.5036	0.4992
1379	0.4485	1.1949		0.4837	0.5358		0.4882	0.8851
1380	0.4759	0.4326		0.5146	0.4441		0.528	0.5609
1381	0.5115	0.4919		0.5423	0.5206		0.5483	0.5035
1382	0.5955	0.804		0.6116	0.7867		0.6164	0.7912
1383	0.5689	0.5108		0.6284	0.4747		0.6101	0.5198
1384	0.5981	0.7413		0.6751	0.7726		0.6212	0.6125
1385	0.5942	0.6444		0.6675	0.856		0.6266	0.9965
1386	0.6452	0.6667		0.7151	0.7207		0.6905	0.6823
1387	0.7057	0.8862		0.7749	0.9045		0.7728	0.8308
1388	0.6751	0.6518		0.6643	0.7586		0.6972	0.7101
1389	0.553	0.4195		0.5525	0.415		0.6077	0.4341
1390	0.5138	0.4645		0.5251	0.4532		0.6089	0.4671
1391	0.5177	0.4544		0.5317	0.4286		0.5851	0.4718
1392	0.4927	0.5122		0.4984	0.4907		0.5093	0.5049
1393	0.4451	0.5249		0.4518	0.5438		0.4442	0.6308
1394	0.4404	0.4559		0.4563	0.4573		0.4457	0.4732
1395	0.4668	0.8756		0.4811	0.7653		0.4834	0.7455
1396	0.457	0.8066		0.4814	0.6999		0.4796	0.7101
1397	0.4502	0.4939		0.4649	0.4325		0.4604	0.4637
1398	0.4538	0.7585		0.454	0.6939		0.4513	0.7425
1399	0.4293	0.4975		0.425	0.47		0.4198	0.4643
1400	0.3939	0.525		0.3908	0.5375		0.4031	0.5557
1401	0.4195	0.8467		0.4134	0.8535		0.426	0.9973
1402	0.4272	0.4348		0.4219	0.4475		0.4251	0.5856
1403	0.4285	1.1966		0.4184	1.1989		0.4261	1.1884
1404	0.4482	0.5382		0.4559	0.5929		0.4473	1.1641
1405	0.4824	1.0072		0.4803	1.0322		0.4712	0.9033
1406	0.4776	0.5356		0.4732	0.6218		0.4711	0.8926
1407	0.4729	0.9085		0.474	0.9196		0.4763	0.7513
1408	0.5017	0.5346		0.5011	0.5503		0.5114	0.7104
1409	0.4907	0.936		0.4841	0.736		0.5082	0.9863
1410	0.4725	0.4799		0.4657	0.8185		0.4898	0.5059
1411	0.461	0.873		0.4929	0.7819		0.5156	0.7238
1412	0.4456	0.7637		0.4682	1.1884		0.4985	0.6802
1413	0.4179	0.6892		0.4195	0.6428		0.4498	1.0245
1414	0.4131	0.9566		0.3964	0.8653		0.4319	1.0148
1415	0.4293	0.9056		0.4148	0.7766		0.448	0.8853
1416	0.4196	1.181		0.4176	1.2592		0.4415	1.0308
1417	0.4067	0.6294		0.4089	0.6298		0.43	0.7097
1418	0.4491	0.7004		0.4606	0.8015		0.4787	0.7313
1419	0.448	1.6808		0.4542	1.7151		0.474	1.72
1420	0.4534	1.1663		0.4518	1.1236		0.4657	1.1829
1421	0.4764	0.9217		0.4859	0.7619		0.4875	1.3893
1422	0.4542	1.5081		0.4527	1.657		0.4805	1.4922
1423	0.5117	0.6145		0.5628	0.6195		0.5659	0.6548
1424	0.5622	0.9604		0.6135	0.8799		0.5836	1.0383
1425	0.6109	0.5213		0.6042	0.57		0.6025	0.8028
1426	0.5907	0.522		0.5794	0.4937		0.5877	0.5284
1427	0.4825	0.5093		0.4573	0.4355		0.4928	0.5445
1428	0.412	0.4677		0.4225	0.4693		0.4229	0.501
1429	0.412	0.6867		0.4394	0.5467		0.435	0.6207
1430	0.3957	0.4549		0.4205	0.4975		0.4079	0.4444
1431	0.4143	0.7556		0.4245	0.7911		0.4321	0.6978
1432	0.4508	1.0659		0.4512	0.6681		0.4674	1.0829
1433	0.4698	0.5101		0.4645	0.5204		0.4791	0.5419
1434	0.4616	0.4683		0.4444	0.4573		0.4768	0.5657
1435	0.4354	0.6786		0.4508	1.1965		0.4728	1.0991
1436	0.4245	0.4755		0.4347	0.5228		0.4494	0.5441
1437	0.4215	0.5803		0.4477	0.6469		0.4634	1.4808
1438	0.4368	0.4688		0.4794	0.5221		0.489	0.4934
1439	0.4193	0.481		0.4456	0.7659		0.4528	0.4399
1440	0.4097	0.6045		0.418	0.7172		0.4245	0.597
1441	0.3932	0.4986		0.4015	0.6024		0.4097	0.541
1442	0.403	0.5266		0.4255	0.6613		0.4286	0.5305
1443	0.4161	0.7604		0.4345	1.6771		0.4392	0.8523
1444	0.3763	0.8775		0.3808	0.8814		0.3966	0.7422
1445	0.3867	0.9453		0.3899	0.8814		0.409	1.0022
1446	0.4152	0.6468		0.4263	0.6408		0.4432	0.6337
1447	0.4075	0.6735		0.4107	0.6343		0.4402	0.6688
1448	0.3903	1.0108		0.3918	1.0355		0.4113	1.01
1449	0.3808	1.608		0.3859	1.6864		0.4201	1.5949
1450	0.3746	0.9629		0.3827	1.0022		0.412	1.1293
1451	0.3999	1.7113		0.4083	1.6591		0.4292	1.6428
1452	0.385	0.6717		0.3928	0.7352		0.4402	0.7117
1453	0.3937	0.736		0.4068	0.7087		0.4412	0.6888
1454	0.4521	1.786		0.4661	2.0905		0.51	2.1675
1455	0.3965	0.6785		0.4098	0.9197		0.4492	0.6027
1456	0.396	0.9475		0.4131	1.0067		0.4545	0.8634
1457	0.4296	0.9916		0.4354	1.1341		0.4506	1.0451
1458	0.4182	0.6059		0.423	0.6728		0.5379	0.5975
1459	0.393	0.6915		0.4006	0.6704		0.4327	0.5078
1460	0.4244	0.6021		0.4199	0.4989		0.4223	0.9691
1461	0.3801	0.5764		0.3844	0.4981		0.3911	0.4228
1462	0.3733	0.7075		0.3685	0.638		0.3785	0.7727
1463	0.4045	5.6436		0.4088	6.3552		0.4217	4.6601
1464	0.3658	4.6623		0.3722	5.0959		0.3983	4.8278
1465	0.3609	1.0287		0.3679	2.2964		0.3847	1.1796
1466	0.3924	0.8504		0.3973	1.6564		0.3981	0.9132
1467	0.3539	1.0226		0.3587	1.7517		0.3795	1.0864
1468	0.3736	1.3897		0.3786	1.3712		0.4147	1.619
1469	0.3602	1.1971		0.3632	1.7245		0.3956	1.1435
1470	0.3463	1.1802		0.3464	1.8097		0.3722	1.2854
1471	0.3384	0.8334		0.341	0.9292		0.3608	0.7875
1472	0.3494	1.0049		0.3528	1.2521		0.3683	1.2713
1473	0.3483	0.8354		0.3536	0.9076		0.3971	0.8256
1474	0.3401	0.9739		0.3432	0.8799		0.3814	0.8209
1475	0.3329	1.0914		0.3414	0.9854		0.3892	1.0567
1476	0.3822	0.8903		0.3977	1.089		0.4964	0.9107
1477	0.3865	0.8547		0.4114	0.939		0.5275	0.7108
1478	0.3307	0.9521		0.3492	0.9514		0.4291	0.8826
1479	0.3222	1.135		0.3425	0.9448		0.3911	1.0601
1480	0.3344	0.9808		0.3364	0.9865		0.3855	0.9047
1481	0.3402	1.1368		0.3367	1.3162		0.3791	0.6577
1482	0.372	0.9139		0.3805	1.1384		0.3961	1.1472
1483	0.3353	1.4606		0.3471	1.3121		0.362	1.2536
1484	0.3559	0.788		0.3566	0.8413		0.3741	0.7229
1485	0.3507	0.9966		0.3484	1.0149		0.3714	0.7249
1486	0.337	0.8359		0.3293	0.9492		0.3527	0.7345
1487	0.3477	0.7506		0.3359	0.8542		0.3595	0.6973
1488	0.3751	0.6906		0.3662	0.784		0.3889	0.8753
1489	0.3719	1.0277		0.3653	1.1467		0.3883	0.6906
1490	0.3555	0.9068		0.3517	0.9161		0.3737	0.8756
1491	0.3854	0.6436		0.3831	0.7832		0.4058	0.6446
1492	0.3856	0.7161		0.3779	0.8951		0.4043	0.7719
1493	0.3739	1.0971		0.3618	1.3233		0.3839	1.1472
1494	0.3722	0.6471		0.3597	0.7062		0.3744	0.6453
1495	0.3879	0.6102		0.382	0.7037		0.404	0.6095
1496	0.3837	1.1554		0.3793	1.1552		0.4025	1.1488
1497	0.3673	0.8328		0.3634	0.8597		0.3781	0.9584
1498	0.3474	1.1194		0.3487	0.9458		0.3718	1.2249
1499	0.3714	0.59		0.3693	0.6187		0.4096	0.5805
1500	0.3776	0.5463		0.3762	0.5781		0.4027	0.5247
1501	0.3843	1.0991		0.3777	1.1089		0.4005	1.1671
1502	0.3844	0.9895		0.381	0.7273		0.3988	0.7513
1503	0.4232	0.5673		0.4182	0.6176		0.4217	0.5819
1504	0.4741	0.509		0.4296	0.5315		0.4364	0.4841
1505	0.4292	0.5989		0.4057	0.6573		0.4261	0.5835
1506	0.443	0.6516		0.3984	0.714		0.4201	0.9889
1507	0.5231	0.6011		0.4358	0.661		0.4586	0.5983
1508	0.528	1.534		0.4405	1.2622		0.4782	1.3347
1509	0.4752	0.9183		0.3984	0.9118		0.4827	0.9218
1510	0.4656	0.5279		0.3901	0.5821		0.4686	0.5375
1511	0.5189	0.766		0.4117	0.8051		0.5315	0.7795
1512	0.5646	0.7962		0.4601	0.7831		0.5643	0.7227
1513	0.7767	0.7925		0.8098	0.8489		0.8548	0.7329
1514	0.7595	1.6893		0.7836	1.9547		1.0776	1.7324
1515	0.8837	1.9629		0.8234	1.5969		1.1398	1.3431
1516	1.0919	2.1822		0.9026	2.2847		1.5822	2.5972
1517	0.824	1.7558		0.6917	1.6863		0.9784	1.6591
1518	0.7064	1.2589		0.6071	1.3767		0.7309	1.5102
1519	0.672	1.5681		0.504	1.1948		0.6022	1.5512
1520	0.5843	2.0201		0.4439	1.8731		0.671	2.1127
1521	0.6994	0.8472		0.5185	0.9516		0.7306	0.791
1522	0.9202	0.7949		0.6707	0.8555		0.8126	0.8508
1523	0.8537	1.258		0.7988	1.2433		0.9775	1.2851
1524	1.0202	0.5666		0.6445	1.0838		0.9978	0.7617
1525	1.3337	1.0765		0.7955	1.1673		1.25	1.0483
1526	1.8179	1.6563		1.2729	1.8165		1.8857	1.7616
1527	1.7121	0.6602		1.1821	0.6826		1.703	0.6923
1528	1.799	1.2413		1.0624	1.5305		1.6407	1.5251
1529	2.1354	1.9978		0.9128	1.9587		1.4	1.9449
1530	1.4438	0.7589		0.7537	0.7784		1.1001	0.7894
1531	1.0188	0.7561		0.585	0.7935		0.7648	0.7943
1532	0.81	1.3753		0.4421	1.4253		0.5996	1.4225
1533	0.5715	0.8918		0.4875	0.9761		0.5436	0.8721
1534	0.4907	0.8865		0.4881	0.9334		0.5109	0.9793
1535	0.4962	0.8268		0.515	0.8757		0.5391	0.849
1536	0.4923	1.4574		0.5096	1.4778		0.5452	1.4276
1537	0.441	2.0079		0.4549	2.0213		0.4937	1.9955
1538	0.4254	1.0999		0.4227	1.1204		0.46	1.0091
1539	0.412	2.5013		0.4079	2.4742		0.4624	2.6593
1540	0.4117	2.246		0.4223	2.9727		0.4682	2.2011
1541	0.3812	1.5993		0.3886	2.0533		0.4315	1.4817
1542	0.3719	1.0091		0.3798	1.2067		0.4287	1.101
1543	0.392	1.0433		0.4008	1.0332		0.4642	1.0821
1544	0.401	1.18		0.4331	0.8791		0.4575	0.969
1545	0.398	0.6216		0.417	0.8605		0.4495	0.6935
1546	0.4394	0.651		0.4669	0.7126		0.5038	0.7211
1547	0.455	0.6855		0.4752	1.0464		0.5702	0.727
1548	0.4532	0.7422		0.4885	0.7757		0.5157	0.8042
1549	0.4614	0.7563		0.4565	0.9928		0.5062	0.8078
1550	0.4461	0.7061		0.4506	0.9415		0.4816	0.7538
1551	0.5334	0.7413		0.5522	1.3203		0.5161	1.0427
1552	0.4261	0.6245		0.4455	0.7559		0.4448	0.7493
1553	0.4209	0.7068		0.4207	1.1803		0.4664	0.8733
1554	0.4051	1.1409		0.4137	1.3744		0.4439	1.165
1555	0.4064	0.6803		0.409	0.8311		0.3993	0.6696
1556	0.4054	0.6836		0.4103	0.8447		0.4109	0.6815
1557	0.4124	0.6443		0.4154	0.7533		0.4145	0.6438
1558	0.4119	0.6449		0.4047	0.7006		0.4112	0.6443
1559	0.4053	0.7337		0.3981	0.816		0.4054	0.6881
1560	0.4016	0.655		0.3994	1.055		0.3969	1.023
1561	0.423	0.9093		0.4301	0.8506		0.4219	0.994
1562	0.3974	0.9828		0.3914	0.982		0.4054	0.9866
1563	0.3765	0.5172		0.3684	0.5871		0.3867	0.5087
1564	0.408	0.5382		0.3895	0.5922		0.4167	0.5335
1565	0.3832	0.5978		0.3724	0.6359		0.4074	0.5533
1566	0.4106	0.5629		0.393	0.6283		0.4226	0.5459
1567	0.4454	0.5546		0.4223	0.6155		0.4501	0.4949
1568	0.4214	0.6745		0.4032	0.5672		0.4335	0.4887
1569	0.4046	1.1443		0.3871	1.3718		0.4168	0.8851
1570	0.3936	0.9421		0.3812	0.7821		0.4061	0.7305
1571	0.3897	1.7446		0.3767	2.3728		0.4042	2.6398
1572	0.4464	0.7596		0.3956	1.059		0.4281	0.9433
1573	0.511	0.9351		0.4354	0.883		0.4831	0.9351
1574	0.4972	2.0231		0.408	1.331		0.4538	2.4453
1575	0.4064	1.3521		0.3816	1.2197		0.4152	1.1299
1576	0.4369	0.9988		0.4311	0.9284		0.4601	0.9624
1577	0.4185	1.316		0.4064	1.1948		0.494	1.2481
1578	0.3872	1.0067		0.3849	0.8927		0.5824	0.9304
1579	0.4075	1.0209		0.4193	1.1154		0.5789	0.9357
1580	0.4252	1.1806		0.4502	1.0101		0.6504	1.0679
1581	0.4428	0.8581		0.4621	0.8516		0.7389	0.8023
1582	0.479	0.9751		0.473	1.3007		0.588	0.8463
1583	0.4502	0.8946		0.4851	0.9162		0.5033	0.9088
1584	0.4531	0.8499		0.5624	0.8929		0.5186	0.8549
1585	0.4348	0.6805		0.4384	0.707		0.4857	0.6762
1586	0.4575	1.2293		0.4485	1.3072		0.4649	1.2292
1587	0.4262	1.4156		0.4149	1.4898		0.5195	1.4764
1588	0.4659	1.186		0.4555	1.1814		0.5401	1.1153
1589	0.5416	1.4379		0.5674	1.5332		0.6394	1.5427
1590	0.5543	0.8506		0.5857	0.7984		0.5953	0.7936
1591	0.6047	0.8197		0.5692	0.7918		0.5776	0.7412
1592	0.688	1.0473		0.6886	0.9712		0.6439	0.9287
1593	0.6591	0.7431		0.8115	0.8091		0.6415	0.7266
1594	0.6505	0.8223		0.7181	1.0867		0.6855	0.9085
1595	0.6269	0.7115		0.7265	0.7769		0.6115	0.7134
1596	0.6868	0.7728		0.7104	0.8835		0.7162	0.7869
1597	0.5758	1.0855		0.5966	1.4206		0.6146	1.328
1598	0.693	0.8431		0.622	1.0562		0.9095	0.943
1599	0.6876	0.7758		0.6495	0.8628		0.8407	0.8021
1600	0.5137	1.0776		0.5007	1.1123		0.559	1.0838
1601	0.4257	1.3845		0.4168	1.3648		0.5187	1.5221
1602	0.4002	1.4894		0.3862	1.3567		0.4831	1.5561
1603	0.4415	1.3353		0.4024	1.0979		0.4612	1.4251
1604	0.4296	1.0498		0.3808	1.0378		0.4445	1.3257
1605	0.392	1.0438		0.3818	1.3389		0.4098	1.4013
1606	0.384	0.8767		0.3758	0.8504		0.3868	0.9284
1607	0.377	0.6341		0.3745	0.6835		0.3784	0.6674
1608	0.4199	0.947		0.4058	0.9884		0.447	1.2549
1609	0.4455	1.1356		0.4206	1.1151		0.4984	0.9512
1610	0.414	0.6416		0.3991	0.7448		0.4687	0.6583
1611	0.386	0.5472		0.4098	0.5827		0.4958	0.5677
1612	0.4046	0.7756		0.4998	0.8061		0.5415	0.7803
1613	0.4042	0.5438		0.4726	0.6873		0.4613	0.5895
1614	0.4147	0.546		0.4855	0.5894		0.4504	0.5906
1615	0.5299	0.516		0.6225	0.8431		0.5192	0.5539
1616	0.4544	0.6181		0.5054	0.9303		0.4423	0.8611
1617	0.3898	0.787		0.4708	0.8392		0.3871	0.9096
1618	0.4081	0.5253		0.4604	0.941		0.4021	0.5686
1619	0.4309	0.7285		0.4623	0.9625		0.4326	0.719
1620	0.5177	0.9533		0.6006	0.9668		0.5149	0.8716
1621	0.4892	0.8784		0.5413	0.9085		0.4642	0.8088
1622	0.4396	1.4135		0.4342	1.4596		0.4328	1.4969
1623	0.4476	1.2782		0.4484	0.8561		0.454	0.85
1624	0.5779	2.2113		0.5573	1.9314		0.5712	1.7233
1625	0.6525	1.0099		0.6095	0.7529		0.6543	0.861
1626	0.5923	1.2464		0.5807	0.7128		0.6041	1.2175
1627	0.6226	1.4727		0.6141	0.604		0.6246	1.2046
1628	0.6317	2.2918		0.6172	1.9133		0.6474	2.1295
1629	0.8989	3.3865		0.873	0.8363		0.8684	1.3116
1630	0.6458	6.9196		0.6438	0.7841		0.6289	2.5456
1631	0.6258	6.4502		0.6068	2.748		0.5862	3.0986
1632	0.6431	1.0525		0.6651	0.8532		0.5939	1.9445
1633	0.5675	1.5762		0.56	1.5821		0.5098	2.0637
1634	0.5068	1.3656		0.5615	1.4653		0.4937	1.6467
1635	0.492	1.1283		0.5704	0.9161		0.4916	1.4196
1636	0.4469	1.0063		0.5026	1.0396		0.4451	1.1105
1637	0.4612	1.2564		0.4953	1.3145		0.4576	1.3449
1638	0.5076	1.0559		0.5292	1.0447		0.4433	1.1448
1639	0.7544	0.7482		0.4196	0.7411		0.3901	0.7514
1640	0.5175	0.9256		0.4837	1.218		0.4578	1.1678
1641	0.6555	1.1545		0.618	1.1761		0.5544	1.0729
1642	4.4041	1.198		5.26	1.3731		3.8569	1.0054
1643	2.7968	0.923		4.153	0.9155		2.9877	0.7762
1644	1.2515	1.0913		3.1672	1.032		1.4221	0.871
1645	0.9011	1.5788		2.2932	1.6443		1.0293	1.2376
1646	0.8509	1.0949		1.6469	1.2488		0.8918	1.0515
1647	0.9059	1.1324		1.399	1.1144		0.923	1.0993
1648	0.9381	1.434		1.1175	1.598		0.8868	1.0827
1649	0.916	1.4457		1.2162	1.3725		0.8935	1.1736
1650	0.8356	1.1778		1.0771	0.9356		0.8323	1.1275
1651	0.7888	1.1941		0.8386	1.0115		0.7374	0.9079
1652	0.8387	2.0291		0.8381	2.3694		0.7834	1.3902
1653	0.7873	1.2491		0.8066	1.9138		0.7791	1.1656
1654	0.7588	1.3683		0.8021	1.5064		0.756	1.3438
1655	0.7824	1.5142		0.8078	1.2136		0.7793	0.766
1656	0.76	0.7356		0.7958	0.6184		0.7467	1.0417
1657	0.7064	0.7236		0.778	0.6332		0.6761	0.7643
1658	0.7592	0.7437		0.7887	0.6807		0.7514	0.8169
1659	0.7957	0.8312		0.7924	0.9539		0.8146	0.6977
1660	0.7346	0.6073		0.7721	0.5459		0.7039	0.6823
1661	0.7343	0.68		0.8331	0.5971		0.6806	0.7639
1662	0.8386	0.9043		0.8996	0.8213		0.7757	1.1405
1663	0.8168	1.9371		0.8521	1.7858		0.741	2.1312
1664	0.7205	2.6839		0.7872	1.9338		0.6498	3.2618
1665	0.7154	2.5326		0.7989	2.1537		0.6175	3.072
1666	0.7193	1.3222		0.8296	0.9934		0.6339	1.4072
1667	0.6784	3.7348		0.7981	1.9712		0.6245	2.9964
1668	0.5985	2.3988		0.7081	6.8829		0.565	2.0874
1669	0.5933	2.1817		0.6936	6.3748		0.5459	2.267
1670	0.6017	2.1386		0.7236	1.7078		0.5726	2.1146
1671	0.5855	1.0229		0.7135	0.94		0.5863	0.9316
1672	0.5458	0.9775		0.6532	0.8618		0.5418	0.9285
1673	0.563	1.1019		0.6639	1.556		0.5617	1.105
1674	0.5894	0.8823		0.6975	0.8685		0.6231	0.9583
1675	0.5554	0.9117		0.6492	0.8559		0.5796	1.0726
1676	0.5731	1.4296		0.6613	0.7685		0.6072	1.164
1677	0.7268	0.961		0.782	0.7543		0.8339	1.1379
1678	0.7697	0.8749		0.7917	0.8362		0.9281	1.2364
1679	0.6551	1.2072		0.6816	1.0361		0.7516	1.2039
1680	0.6539	1.1782		0.652	0.8257		0.7474	1.0576
1681	0.5782	1.5674		0.5877	1.3452		0.6066	1.8262
1682	0.5488	1.607		0.5767	1.2025		0.55	1.1739
1683	0.5991	1.399		0.6468	1.107		0.5855	1.1175
1684	0.6036	1.1121		0.6174	1.1383		0.5908	0.8636
1685	0.5242	1.2997		0.5473	1.0463		0.5214	1.0518
1686	0.526	1.1162		0.5648	0.8842		0.4997	0.8191
1687	0.4701	1.4228		0.5167	1.079		0.4434	0.9515
1688	0.506	0.645		0.5781	0.8302		0.4911	0.6293
1689	0.5185	1.1557		0.5826	0.9848		0.5011	1.0082
1690	0.5389	2.0961		0.6098	0.6595		0.5146	0.9656
1691	0.5957	0.517		0.6508	0.5414		0.5632	0.5451
1692	0.5508	0.6102		0.5879	0.5823		0.5295	0.565
1693	0.5396	0.6361		0.5725	0.6814		0.5125	0.6533
1694	0.6106	0.6908		0.6363	0.8403		0.5718	1.0056
1695	0.6883	0.5595		0.6869	0.8932		0.6271	0.8848
1696	0.742	0.8658		0.7482	1.0725		0.6917	0.8135
1697	0.9445	1.2227		0.9213	1.5303		0.8731	0.9695
1698	0.9079	6.7674		0.8708	3.2567		0.8732	6.5177
1699	1.0385	5.3593		1.0262	1.7338		1.1159	4.6612
1700	1.059	5.414		1.0166	1.3077		1.0473	4.6885
1701	0.8399	6.2738		0.8481	2.302		0.8348	5.4495
1702	1.092	5.1167		1.0725	1.0935		1.0777	4.5589
1703	0.7674	2.8524		0.8111	1.3697		0.8247	2.9785
1704	0.6519	3.2025		0.7159	1.0216		0.7384	1.9295
1705	0.6109	3.3742		0.664	1.7161		0.6371	2.8677
1706	0.6028	2.184		0.7139	0.9667		0.631	1.7895
1707	0.5723	1.7619		0.7984	1.3319		0.6609	1.8292
1708	0.6808	1.4943		0.784	0.9627		0.7483	1.298
1709	0.6587	1.2666		0.7058	1.0496		0.6937	1.5212
1710	0.6299	1.2692		0.651	0.8008		0.6632	1.0538
1711	0.6477	1.3253		0.6781	1.3155		0.6974	1.1537
1712	0.6684	1.2564		0.7132	1.2352		0.7223	1.2536
1713	0.6334	0.8037		0.667	0.8804		0.6767	1.0287
1714	0.6195	0.652		0.6521	0.6563		0.661	0.7199
1715	0.6904	0.9648		0.7168	0.6547		0.732	0.8535
1716	0.7217	0.8683		0.7528	0.7126		0.7571	1.1219
1717	0.6971	1.0849		0.7316	0.7192		0.7313	1.1362
1718	0.714	1.4932		0.7296	1.2054		0.7198	1.5471
1719	0.8292	0.9899		0.8405	0.9453		0.8309	1.1851
1720	1.0075	1.3176		1.0345	0.9976		1.0205	1.8971
1721	1.1994	0.8746		1.2416	0.6388		1.212	1.0225
1722	1.8346	0.7366		1.8462	0.6507		1.9103	0.9843
1723	1.8635	0.8942		2.2932	0.957		1.8312	1.3308
1724	1.1201	0.712		1.3507	0.8983		1.1776	0.9814
1725	0.8753	1.2226		0.9824	1.2656		0.9577	1.7686
1726	0.7196	0.8439		0.85	1.0064		0.8176	1.0869
1727	0.6553	0.7708		0.7919	1.903		0.7471	1.0377
1728	0.6081	0.8212		0.7192	0.8886		0.653	1.0216
1729	0.6002	0.7144		0.7121	0.7261		0.6484	0.8389
1730	0.5912	0.6716		0.786	0.7311		0.6482	0.7537
1731	0.5872	0.7023		0.7216	1.069		0.6268	0.8727
1732	0.6168	1.1721		0.7708	1.2223		0.657	1.0191
1733	0.6538	1.1678		0.8925	1.9753		0.7269	1.3001
1734	0.6179	3.9418		1.0302	2.8865		0.6432	4.0245
1735	0.601	3.4574		0.8981	2.6483		0.6045	3.2859
1736	0.5951	1.6159		0.8772	1.6742		0.6063	1.7605
1737	0.6095	0.7239		0.7729	0.7628		0.6063	0.7834
1738	0.608	0.8817		0.7516	0.9604		0.5875	0.9431
1739	0.6072	0.814		0.7452	0.8072		0.5806	0.9114
1740	0.5705	1.4762		0.6705	1.8315		0.5617	1.5558
1741	0.5592	1.5337		0.6298	1.4803		0.5509	1.586
1742	0.5628	0.9671		0.6357	0.827		0.5237	1.0578
1743	0.5342	1.2557		0.6209	1.0738		0.509	1.2101
1744	0.5164	1.3338		0.5725	1.3988		0.5073	1.296
1745	0.5555	0.6091		0.5885	0.6319		0.534	0.6719
1746	0.5517	0.6652		0.5988	0.6084		0.5272	0.5356
1747	0.4947	0.5888		0.5424	1.038		0.4824	0.8168
1748	0.499	0.6244		0.5218	0.6472		0.4761	0.6035
1749	0.5358	0.4933		0.5708	0.5093		0.5128	0.5004
1750	0.5419	0.6374		0.589	0.642		0.5148	0.6222
1751	0.5271	0.5104		0.5351	0.5566		0.4824	0.6115
1752	0.6064	0.6909		0.6445	1.087		0.5668	0.5291
1753	0.6607	0.6998		0.8119	0.7074		0.6601	0.6853
1754	0.6204	0.6679		0.6904	0.6885		0.6935	0.7155
1755	0.7039	0.5715		0.8479	0.6228		0.873	0.6674
1756	0.8914	0.8805		1.0414	0.9103		0.974	0.8702
1757	1.0326	0.54		0.9873	0.6909		1.0561	0.6247
1758	0.8689	0.5177		0.8006	0.9592		0.8732	0.9617
1759	0.8991	0.5386		0.8379	0.6411		0.8836	0.6029
1760	0.8588	0.5173		0.7872	0.5298		0.8426	0.525
1761	0.9121	0.7787		0.8207	0.86		0.8962	0.7118
1762	0.832	0.5236		0.7538	0.5626		0.8006	0.5475
1763	0.796	1.0389		0.7278	0.9482		0.7492	1.0572
1764	0.8591	0.7023		0.8053	0.6115		0.8319	0.8797
1765	0.843	0.5386		0.8299	0.4793		0.8325	0.4807
1766	0.7606	0.4407		0.7726	0.4377		0.7421	0.4505
1767	0.7818	1.0227		0.7771	0.9956		0.7459	0.6433
1768	0.8182	1.1594		0.8204	1.0159		0.7864	0.9453
1769	0.6742	1.331		0.6867	1.2233		0.671	0.6642
1770	0.6859	4.1057		0.8811	4.5625		0.7989	4.0039
1771	0.7876	3.6939		0.8173	3.4434		0.7824	2.6757
1772	0.7536	1.8564		0.7716	3.4522		0.7503	1.1003
1773	0.825	1.7178		0.7988	2.2522		0.7841	1.1468
1774	0.8665	3.0071		0.8023	4.1549		0.773	2.8013
1775	0.7438	1.5316		0.6967	2.0808		0.6761	1.4183
1776	0.8005	1.3347		0.7364	1.2827		0.7131	1.0914
1777	0.7701	1.2304		0.7223	1.5867		0.6887	1.4631
1778	0.8226	0.7561		0.7799	1.0199		0.7398	0.6949
1779	0.7285	0.6485		0.6922	0.7551		0.6587	0.6571
1780	0.6703	0.7258		0.6569	0.8363		0.623	0.7993
1781	0.7088	1.2148		0.7106	1.5629		0.6975	1.5027
1782	0.6887	1.1407		0.7319	1.1733		0.684	1.1695
1783	0.6771	0.9604		0.718	0.855		0.6624	0.9496
1784	0.7569	1.4419		0.8359	1.5989		0.7373	1.5124
1785	0.77	0.7984		0.8624	0.9519		0.7566	0.8581
1786	0.7002	0.6686		0.7462	0.6896		0.6967	0.6786
1787	0.6937	0.6657		0.7803	0.6918		0.7256	0.7049
1788	0.6916	0.8607		0.8061	1.2052		0.74	1.0766
1789	0.6983	0.7248		0.7198	0.8107		0.6987	0.7242
1790	0.661	0.6449		0.7078	0.7466		0.7078	0.7006
1791	0.6588	0.8661		0.7614	1.0858		0.7738	0.9514
1792	0.6271	0.9471		0.7069	1.3095		0.7084	0.9681
1793	0.5858	1.0666		0.6402	1.0446		0.621	1.0311
1794	0.6128	0.6617		0.7004	0.8664		0.6667	0.7742
1795	0.5813	0.8621		0.6752	1.3184		0.6344	1.1796
1796	0.5159	1.6988		0.5943	1.6339		0.5524	1.7311
1797	0.5223	0.7198		0.5824	0.8055		0.5596	0.7646
1798	0.5189	1.3398		0.5901	1.5269		0.559	2.4142
1799	0.489	1.372		0.5626	1.6922		0.5254	1.6495
1800	0.4726	2.1174		0.5362	2.1925		0.5131	1.9231
1801	0.4297	4.3063		0.517	4.2932		0.4955	4.7815
1802	0.4154	5.224		0.5305	4.7863		0.4845	5.7543
1803	0.4306	4.4392		0.5202	3.8202		0.4885	3.4022
1804	0.4356	2.7673		0.5745	6.5309		0.5241	2.2393
1805	0.4569	1.3907		0.6829	1.9193		0.5966	1.4095
1806	0.4794	0.7025		0.6173	0.6609		0.5195	0.6713
1807	0.4986	1.2225		0.6819	1.1615		0.5265	1.1947
1808	0.5409	1.5582		0.6595	1.5145		0.5606	1.5609
1809	0.6538	1.266		0.7091	1.195		0.6304	1.1011
1810	0.7531	0.7008		0.7817	0.7068		0.7179	0.7076
1811	0.887	0.9391		0.8871	0.8507		0.8835	0.9516
1812	1.6595	1.5524		1.1504	1.5053		1.1097	1.4516
1813	1.2569	0.7178		0.9199	0.6445		0.9151	0.6576
1814	1.0431	0.6207		0.8142	0.6015		0.8076	0.6311
1815	0.7999	1.6662		0.6354	1.8335		0.7268	1.5858
1816	0.9116	0.7175		0.5434	0.7243		0.6816	0.6227
1817	1.3112	0.9214		0.5947	0.9782		0.8896	0.7823
1818	1.5872	1.637		0.8024	1.9811		1.0672	1.3688
1819	3.0126	1.1699		0.8716	1.3537		1.2592	1.0832
1820	5.094	2.1212		1.1005	2.7236		1.6147	2.0214
1821	6.0566	2.3326		2.0047	3.3449		2.5028	2.3455
1822	1.2409	1.8635		0.893	2.5346		1.5278	1.8056
1823	1.0114	1.1985		0.9574	1.4556		1.2554	1.098
1824	1.0274	3.0095		0.9963	4.1177		1.2144	2.7256
1825	0.871	1.3562		0.8241	1.4318		1.0246	1.3354
1826	0.7921	1.5069		0.7688	1.4504		0.8382	1.3504
1827	0.8968	1.8498		0.9036	1.5911		0.8787	1.4896
1828	0.8917	1.4901		0.8926	1.5023		0.8793	1.5066
1829	0.7723	2.3597		0.7716	2.3038		0.7081	2.1713
1830	0.8308	2.3127		0.8394	2.2439		0.6963	2.0869
1831	0.9225	2.315		0.9235	2.438		0.7694	2.3884
1832	0.9104	2.4551		0.8959	2.4539		0.7712	2.3867
1833	0.8905	2.0181		0.8692	2.1806		0.7233	1.9049
1834	0.9867	1.3229		0.9291	1.3007		0.7638	1.5029
1835	1.0236	1.7903		0.943	2.277		0.7625	2.1879
1836	0.9712	0.9738		0.914	1.0609		0.6968	1.0096
1837	1.0071	0.9708		0.9284	0.9811		0.7393	0.886
1838	1.0727	1.0306		0.9125	0.8735		0.7824	0.8203
1839	1.0098	0.9351		0.8462	0.9597		0.7696	0.8937
1840	0.9752	0.6828		0.8414	0.6755		0.7374	0.5868
1841	0.9666	0.8246		0.8788	0.8839		0.7393	0.8026
1842	0.9929	0.8586		0.8634	0.9412		0.7343	0.7672
1843	0.8234	0.6343		0.9983	0.662		0.7319	0.6818
1844	0.8564	1.0024		1.0687	0.8561		0.8003	0.8768
1845	0.9708	1.0832		0.9553	1.1617		0.7641	1.0576
1846	0.9348	0.6735		0.8949	0.7153		0.6978	0.7588
1847	1.1457	0.8131		0.7822	0.8608		0.7735	0.838
1848	0.6308	1.0689		0.5807	1.1949		0.6518	1.2741
1849	0.6122	1.4359		0.5458	1.4493		0.6673	1.3102
1850	0.6278	2.5248		0.5922	2.5029		0.7112	2.2864
1851	0.5818	3.4948		0.5348	2.6		0.6269	2.1192
1852	0.5971	3.2434		0.5449	2.4651		0.6773	1.5656
1853	0.6822	5.0687		0.6119	4.2262		0.784	2.5723
1854	0.8322	4.1287		0.6342	5.5925		1.0394	2.4191
1855	0.8522	4.5002		0.6487	6.085		1.0649	3.3877
1856	1.4499	6.2067		0.9322	6.496		2.0441	1.9549
1857	1.6496	5.8282		1.012	4.6495		2.1502	2.7471
1858	1.8206	4.1998		0.848	3.4973		2.3695	3.3596
1859	2.648	3.697		1.4416	1.8878		2.5675	1.7113
1860	1.7546	2.5541		6.1522	2.571		1.5961	2.2267
1861	1.1357	0.9965		4.6191	1.0628		1.0795	0.9148
1862	0.9709	1.4813		2.664	1.2992		0.9516	1.3662
1863	0.9975	1.0341		1.3841	1.0006		0.9883	1.0635
1864	0.9367	0.778		0.9445	1.2383		0.9107	1.1432
1865	0.9068	1.3706		0.7727	2.2195		0.8265	1.7707
1866	0.8742	0.9456		0.7306	1.1792		0.8214	1.3119
1867	0.8732	0.8775		0.7465	0.6751		0.8696	1.029
1868	0.8295	0.5233		0.7087	0.519		0.9033	0.5741
1869	0.8176	1.0201		0.6573	1.1319		0.8876	1.4211
1870	0.9079	1.7317		0.6764	1.7472		0.9411	1.8398
1871	0.8958	0.5995		0.678	0.5739		1.0775	1.2676
1872	0.8302	0.6077		0.6935	0.6131		1.0892	0.7914
1873	0.9234	1.0505		0.7074	0.9953		0.9759	0.9901
1874	1.0594	0.599		0.7162	0.576		0.994	0.5377
1875	0.9921	0.7361		0.7172	0.6405		1.0206	0.6283
1876	0.9058	1.3124		0.8095	1.18		0.9695	1.2689
1877	0.9291	0.715		0.9793	0.7475		0.8867	0.6723
1878	0.9659	1.1071		0.717	1.512		0.8509	1.4773
1879	0.9155	1.5831		0.8282	1.9513		0.7882	1.7727
1880	0.7655	1.1857		0.7908	1.1964		0.7059	1.2436
1881	0.6811	1.8799		0.6807	1.8234		0.6673	1.8103
1882	0.6803	1.7614		0.6498	1.506		0.6386	1.5698
1883	0.684	1.7338		0.639	1.6649		0.6232	1.6041
1884	0.5946	2.4105		0.622	2.2743		0.5736	2.1894
1885	0.5287	1.7965		0.569	1.8855		0.5293	1.7724
1886	0.587	1.2487		0.5278	1.3528		0.5904	1.2282
1887	0.5641	1.5116		0.5603	1.4596		0.6896	1.4141
1888	0.463	1.3972		0.5252	1.1684		0.5022	1.3515
1889	0.4481	1.0384		0.5003	1.1736		0.4926	1.2016
1890	0.548	1.343		0.5693	1.2918		0.5519	1.3093
1891	0.4901	0.824		0.5653	0.9973		0.5579	0.8568
1892	0.5163	1.8382		0.6197	1.8713		0.6673	1.9617
1893	0.4455	1.2312		0.5154	1.2911		0.6671	1.1476
1894	0.4149	0.7934		0.6361	0.8218		0.724	0.8287
1895	0.4599	0.6183		0.6922	0.5933		0.6657	0.6184
1896	0.6195	0.5782		0.7956	0.5322		0.6599	0.625
1897	0.8866	1.0189		1.1125	1.161		0.8631	1.2939
1898	6.0587	0.6511		2.1139	0.6056		5.7342	0.5485
1899	5.4333	1.0297		1.4228	0.9283		4.8515	0.8732
1900	5.2042	0.5342		1.1446	0.5249		4.4247	0.5439
1901	4.8258	0.6663		1.1001	0.7531		4.2516	0.8317
1902	4.0906	1.4394		0.9851	1.1305		3.7634	1.5571
1903	2.7384	1.8376		0.8553	2.3757		2.6254	1.8736
1904	2.5112	2.604		0.893	2.4402		2.1306	2.3586
1905	2.3364	2.2732		0.9198	2.259		2.1073	2.1124
1906	1.6366	0.5192		0.7706	0.9406		1.4747	0.7934
1907	1.3761	0.9012		0.7034	0.8261		1.1015	0.9093
1908	1.2557	0.6262		0.8062	0.5842		1.1138	0.5832
1909	0.7578	0.9809		0.6253	0.9398		1.1045	0.7715
1910	0.7461	0.8367		0.6384	0.6513		0.7838	0.8758
1911	0.8045	0.6031		0.7828	0.5722		0.7353	0.5728
1912	0.702	0.5426		0.6559	0.5197		0.6932	0.5156
1913	0.6178	0.6326		0.6172	0.6302		0.6386	0.6157
1914	0.5655	0.6294		0.5239	0.6914		0.6049	0.7818
1915	0.6122	1.2854		0.5386	1.2801		0.604	1.3404
1916	0.69	0.7377		0.5611	0.8406		0.7199	0.8423
1917	1.0902	1.3125		0.7055	1.3355		1.0741	1.3073
1918	1.0747	0.885		0.6925	0.9434		1.0643	0.9388
1919	0.7776	1.2114		0.5991	1.2589		0.9354	1.3188
1920	0.7306	1.1845		0.572	1.2299		0.9009	1.1034
1921	0.6692	2.741		0.5612	2.695		0.8341	2.3759
1922	0.667	1.5953		0.6016	1.7381		0.9282	1.5042
1923	0.6579	2.2119		0.656	2.2805		0.9326	2.1496
1924	0.6447	1.8069		0.8368	2.1156		0.9108	1.931
1925	0.6638	2.0976		0.8768	2.3162		0.9082	2.3342
1926	0.6378	1.6421		0.7637	1.5547		0.8578	1.557
1927	0.6028	1.3191		0.7786	1.2711		0.7927	1.1805
1928	0.64	1.5756		0.7178	1.5217		0.8075	1.631
1929	0.6738	1.3097		0.7035	1.4196		0.7702	1.5198
1930	0.6895	1.73		0.7059	1.7165		0.7629	1.629
1931	0.7223	1.1427		0.789	1.1805		0.8385	1.1005
1932	0.7483	1.4513		0.7895	1.9535		0.8572	1.7756
1933	0.7535	1.4202		0.7745	1.4977		0.9164	1.5006
1934	0.7541	2.273		0.6926	2.2717		0.7507	2.2684
1935	2.8991	1.5773		2.0185	1.6478		3.2274	1.7565
1936	2.1313	0.5967		1.6023	0.6361		2.4108	0.581
1937	1.29	0.9942		1.244	1.2248		1.5326	1.2253
1938	0.823	0.6735		0.8979	0.7168		0.8466	0.9684
1939	0.799	0.6856		0.8672	0.684		0.8316	0.7283
1940	0.7548	0.9272		0.7392	0.7966		0.7568	1.1211
1941	0.8379	0.8471		0.8337	0.6006		0.8035	0.506
1942	0.6989	0.5868		0.7	0.721		0.7451	0.7102
1943	0.7301	0.9533		0.6729	0.5576		0.8115	0.8268
1944	0.6655	0.6694		0.6471	0.684		0.8587	0.5959
1945	0.5989	1.1851		0.627	0.9159		0.6654	0.8884
1946	0.5285	0.7856		0.5791	0.695		0.5865	0.7076
1947	0.4551	0.5589		0.5142	0.5517		0.4941	0.6332
1948	0.4548	0.4966		0.539	0.448		0.4825	0.4423
1949	0.4545	0.4984		0.5086	0.4579		0.4656	0.5413
1950	0.4542	0.6941		0.4688	0.5751		0.47	0.8055
1951	0.4389	0.5661		0.4491	0.5465		0.4768	0.5066
1952	0.4537	0.9333		0.4485	0.7863		0.4786	0.9257
1953	0.4677	0.5969		0.4521	0.5969		0.466	0.6034
1954	0.4723	0.9488		0.4544	0.6207		0.4786	0.6709
1955	0.4734	0.7974		0.4832	0.6834		0.4973	0.6551
1956	0.4665	1.84		0.4877	1.4301		0.4938	1.3631
1957	0.4467	0.7431		0.4639	0.7006		0.4727	1.1866
1958	0.4415	0.7223		0.4646	0.7258		0.4654	0.9258
1959	0.4353	1.2268		0.4588	1.6626		0.4563	1.8914
1960	0.4333	0.877		0.4567	0.7375		0.4707	1.0162
1961	0.4271	0.8591		0.4464	0.7522		0.4641	1.0783
1962	0.4789	0.6875		0.4858	0.7552		0.4977	0.7274
1963	0.494	0.7043		0.4987	0.7307		0.5081	0.763
1964	0.4391	0.7358		0.4637	0.7288		0.4466	0.7089
1965	0.4239	1.8663		0.4185	1.4722		0.4315	1.2398
1966	0.4672	1.7032		0.4334	1.458		0.4408	1.7281
1967	0.4764	2.7227		0.437	2.4923		0.4352	2.4276
1968	0.4626	2.8169		0.4188	2.3618		0.4614	2.6415
1969	0.5526	0.8887		0.4933	0.9001		0.5097	0.9556
1970	0.6872	0.8888		0.6845	0.7941		0.5211	0.8144
1971	1.606	1.2577		1.4734	1.1596		0.5576	0.983
1972	2.7412	0.7907		4.276	0.6962		2.1084	0.7193
1973	2.0229	0.6416		2.7395	0.6311		1.0713	0.5952
1974	1.5995	0.8233		2.3468	0.869		0.8118	0.8352
1975	1.2259	0.6505		2.1354	0.8894		0.768	0.6361
1976	1.381	2.2211		2.2058	2.5485		1.1673	2.5107
1977	0.9436	0.6799		1.5433	0.7363		0.8475	0.7425
1978	0.8115	1.4909		1.1036	1.6205		0.6981	2.0644
1979	0.721	1.1604		0.9955	2.9478		0.6996	1.2793
1980	0.6919	1.2661		0.9863	1.4967		0.7463	1.2397
1981	0.6614	1.6057		0.8714	1.6086		0.6701	1.9471
1982	0.5975	2.028		0.6884	2.0004		0.6442	2.0674
1983	0.6444	0.6844		0.7457	0.7339		0.755	0.7044
1984	0.678	1.2072		0.7892	1.1381		0.7713	1.2057
1985	0.6345	0.9206		0.7084	0.9577		0.6961	0.9869
1986	0.6502	2.0157		0.6654	1.8979		0.7094	1.8645
1987	0.6383	0.9312		0.6935	1.0087		0.6714	0.9368
1988	0.6347	0.9775		0.7448	1.0964		0.6621	0.9985
1989	0.5992	1.2285		0.6611	1.6402		0.6096	1.1232
1990	0.6109	1.1745		0.6912	1.4201		0.6505	1.3522
1991	0.6162	1.4751		0.7889	1.5009		0.7036	1.4622
1992	0.5583	1.7515		0.7227	1.7847		0.6351	1.8125
1993	0.5234	1.7044		0.6339	1.7149		0.5903	1.7093
1994	0.583	1.63		0.7978	1.6954		0.6949	1.7291
1995	0.6108	1.2605		0.9187	1.3881		0.7354	1.371
1996	0.575	0.8503		0.7677	0.9606		0.6751	0.7947
1997	0.5758	0.8641		0.7499	1.1303		0.7262	0.9493
1998	0.6665	0.6411		0.9632	0.691		0.9445	0.6499
[truncated: 645 more rows]
