# Supplementary material for: Characterization of tryptophan oxidation affecting D1 degradation by FtsH in the photosystem II quality control of chloroplasts
Source: eLife. 2023 Nov 21;12:RP88822. doi: 10.7554/eLife.88822 (PMC10665015; doi:10.7554/eLife.88822)
Supplement: Figure 8—source data 1. [file elife-88822-fig8-data1.zip]

Archive with 4 entries (3 files):
- Fig.8_source_data/
- __MACOSX/._Fig.8_source_data
- Fig.8_source_data/Figure8_source_data.pdf
- __MACOSX/Fig.8_source_data/._Figure8_source_data.pdf
